# Supplementary material for: A methylomics‐associated nomogram predicts recurrence‐free survival of thyroid papillary carcinoma
Source: Cancer Med. 2020 Aug 11;9(19):7183–93. doi: 10.1002/cam4.3388 (PMC7541134; doi:10.1002/cam4.3388)
Supplement: Supplementary file 10 — Table S1 [file CAM4-9-7183-s010.xlsx]

## Sheet: Sheet1
Table S1. Hazard ratios, 95% CIs and P.values of top 1000 methylation sites based on univariate Cox regression analysis.
Characteristics	Hazard.Ratio	CI95	P.value
cg02457680	9.74	1.69-56.19	0.01089
cg11344566	8.44	1.38-51.56	0.02091
cg07171111	7.61	0.69-83.45	0.09674
cg19360104	21.74	3.42-137.98	0.00109
cg15475851	37.76	3.12-457.49	0.00433
cg18081940	7.64	1.13-51.62	0.03704
cg24724428	10.04	2.93-34.36	0.00024
cg24041541	9.43	1.91-46.58	0.00589
cg06462347	11.04	0.78-155.94	0.0755
cg23606718	1.51	0.04-62.65	0.8289
cg22546696	43.08	6.29-295.06	0.00013
cg11071401	7.79	1.17-51.95	0.03406
cg18533282	13.19	2.18-79.81	0.00498
cg11881910	500.2	41.58-6017.72	0
cg11797364	0.02	0-1.7	0.08502
cg23873669	10.28	0.66-159.72	0.09595
cg17369527	26.84	4.24-169.7	0.00047
cg05942128	39.13	5.13-298.26	0.0004
cg00503383	33.51	8.93-125.75	0
cg05329888	4.69	1.09-20.09	0.03743
cg11705975	7.19	1.1-46.95	0.03921
cg26818735	39.11	7.84-195.14	1e-05
cg05991454	10.19	1.67-62.04	0.01175
cg02098752	28.79	3.78-219.29	0.00118
cg09232937	41.8	7.65-228.41	2e-05
cg02720618	59.54	0.21-17172.02	0.15735
cg19038490	0.13	0.02-0.77	0.0247
cg05637536	9.59	0.98-94.04	0.05226
cg21609640	16.27	3.42-77.45	0.00046
cg23995914	2.86	0.63-13.01	0.17487
cg19802138	19.56	2.83-135.35	0.00259
cg15618978	11.09	2.3-53.57	0.00274
cg04118306	7.77	1.35-44.67	0.02153
cg08578136	21.26	3.23-139.82	0.00147
cg22158769	117.24	8.26-1665.03	0.00043
cg14932016	3.52	0.1-123.3	0.48838
cg14519032	0.04	0-0.36	0.00445
cg11831981	4.48	0.62-32.24	0.13634
cg20585869	8.69	1.48-51	0.01661
cg24604013	28.8	5.92-140.2	3e-05
cg12191232	0	0-0.04	7e-05
cg25887076	0	0-3.82	0.10087
cg03555227	13.97	1.71-114.16	0.01388
cg00779565	0.03	0-1.19	0.06164
cg16867657	7.41	0.72-76.18	0.09215
cg11615029	0.02	0-109.2	0.36046
cg03529432	5.35	0.69-41.71	0.10925
cg02250594	13.66	3.21-58.09	0.0004
cg17397159	0.01	0-10.56	0.19361
cg19106932	6.47	1.98-21.22	0.00204
cg26286365	0.03	0-0.31	0.00328
cg08296665	0.16	0.03-0.78	0.02351
cg07570470	1.32	0.41-4.2	0.64297
cg17280346	3.64	0.98-13.44	0.05287
cg12206199	37.9	2.46-583.95	0.00919
cg00481951	1.24	0.06-24.83	0.8866
cg21223341	0.02	0-1.51	0.07696
cg10406295	6.44	0.87-47.75	0.06858
cg24319902	2.96	0.32-27.56	0.34022
cg03929743	0	0-28.23	0.15824
cg26517714	15.8	2.03-122.83	0.00834
cg12757011	13.43	1.69-106.42	0.01391
cg13544966	3.73	0-5012627666.21	0.90223
cg08445802	5.61	2.05-15.34	0.00077
cg03156893	9.26	1.23-69.45	0.03038
cg01429039	10.93	1.86-64.44	0.00822
cg15448975	15.26	2.52-92.47	0.00303
cg08460435	5.34	0.98-28.93	0.05218
cg09644157	0.06	0-25.58	0.36442
cg20023231	142.8	13.15-1551.25	5e-05
cg08905629	66.29	0-1580580.05	0.41475
cg17861230	10.96	2.91-41.26	0.0004
cg20394141	0.02	0-0.18	0.00028
cg20052718	69.36	5.82-826.16	0.0008
cg22008851	17.89	2.29-139.92	0.00598
cg19401340	20.25	2.97-138.28	0.00215
cg12111714	22.79	6.55-79.28	0
cg19392831	13.56	1.25-146.75	0.0319
cg12448933	14.29	0.87-234.54	0.0625
cg01431993	46.1	11.64-182.6	0
cg05099145	0.01	0-8.56	0.16464
cg11176990	33.76	1.35-846.86	0.03231
cg07544187	8.02	2.02-31.76	0.00303
cg16493071	0.13	0.04-0.43	0.00088
cg03198733	0.6	0-151.97	0.85549
cg27230784	138.95	7.92-2438.62	0.00074
cg07484354	59.56	2.09-1701.55	0.01687
cg18795809	24.92	1.82-340.46	0.01593
cg24751154	0.12	0.03-0.56	0.00705
cg10172669	19.25	2.03-182.51	0.00998
cg16288089	11.54	2.17-61.23	0.00408
cg10906284	48.35	6.38-366.18	0.00017
cg15957055	5.85	0.91-37.74	0.06341
cg10418567	319.88	11.6-8818.52	0.00065
cg27151770	0.14	0-6.25	0.31207
cg08414570	18.89	2.26-157.96	0.00669
cg25247122	0.13	0.02-0.85	0.03349
cg20325560	0.02	0-0.19	0.00065
cg22850587	9.43	1.45-61.2	0.01869
cg02329193	0.02	0-0.27	0.00415
cg13698865	0.06	0.01-0.62	0.01827
cg16032102	197.45	0.2-195581.21	0.13317
cg26263234	48.11	8.57-270.05	1e-05
cg12034383	61.09	5.66-659.07	0.0007
cg08376141	18.45	3.37-100.93	0.00077
cg18722124	0.13	0.03-0.62	0.01038
cg10281977	9.91	1.15-85.59	0.0371
cg17749033	0	0-0	0
cg20164887	2.94	0.89-9.67	0.07572
cg11357369	0.01	0-0.23	0.00454
cg05500840	11.21	2.43-51.78	0.00196
cg21264189	12.95	3.54-47.31	0.00011
cg24061141	31.19	2.89-336.24	0.00457
cg01910639	0.01	0-0.33	0.01168
cg11823230	35.2	3.73-332.62	0.00189
cg09435190	22.06	4.61-105.45	0.00011
cg25735490	0.02	0-799.74	0.46999
cg23054456	0.09	0.02-0.41	0.00216
cg17078116	8.18	1.66-40.47	0.00994
cg21242232	0.04	0.01-0.22	0.00032
cg19751824	0.03	0-0.22	0.00052
cg04789905	0.06	0.01-0.62	0.01775
cg19006003	45.45	7.83-263.91	2e-05
cg09676860	5.74	0.77-42.47	0.08727
cg08879365	0.1	0.01-1.08	0.05779
cg01441699	0.11	0.01-1.19	0.06911
cg15341124	13.47	2.35-77.38	0.00355
cg11707035	8822.86	31.33-2484215.37	0.00159
cg17368760	8.69	1.67-45.22	0.01021
cg18517266	3.94	0.83-18.58	0.08333
cg15834072	18.28	3.89-85.87	0.00023
cg15381304	2.85	0.42-19.48	0.28632
cg09437783	0.01	0-0.08	6e-05
cg16003156	0.04	0.01-0.24	0.00049
cg15113009	0.12	0.02-0.91	0.0405
cg02138198	0.04	0.01-0.34	0.00283
cg14176930	3.79	0.89-16.22	0.07252
cg15909319	9.51	1.6-56.48	0.01324
cg06382344	48.48	8.13-288.98	2e-05
cg07060551	11.34	0.84-152.47	0.0671
cg16940012	12.03	0.99-146.94	0.05135
cg14750277	9.78	0.96-99.41	0.05386
cg27465275	43.62	1.9-1000.01	0.01816
cg18235734	14.83	3.63-60.55	0.00017
cg02740950	5.25	0.66-41.56	0.1161
cg23346462	12.59	1.61-98.24	0.01568
cg17001689	13.11	1.13-152.4	0.0398
cg25397426	0.05	0.01-0.37	0.00312
cg19021412	0.07	0.02-0.29	0.00023
cg19511444	0.02	0-0.34	0.00822
cg03118200	0.01	0-31044.78	0.5428
cg18757468	5.15	1.51-17.55	0.0088
cg04536844	0.15	0.02-1.32	0.08763
cg09169356	0.17	0.04-0.64	0.00953
cg03536474	32.6	6.1-174.14	5e-05
cg08733933	0.03	0-0.3	0.00338
cg22330512	59.01	1.11-3134.22	0.04423
cg18359618	0.03	0-0.31	0.00256
cg20866121	0.12	0.02-0.79	0.02756
cg09921392	9.50986e+07	13.51-669548524347462	0.0224
cg10582450	0.1	0.02-0.47	0.00383
cg05784148	0.04	0-0.38	0.00482
cg13567205	0.04	0.01-0.22	0.00019
cg26980244	12.71	2.11-76.46	0.00548
cg05977781	5.75	0.1-318.47	0.39306
cg01411912	0.07	0.01-0.45	0.00482
cg10609868	0.38	0.1-1.45	0.15859
cg24045038	0.04	0-0.41	0.00708
cg18716164	36.38	4.62-286.61	0.00064
cg05085749	0	0-0.28	0.01039
cg03743861	0	0-1386.32	0.30779
cg13028819	0.14	0.03-0.56	0.00552
cg12786945	43.37	7.84-239.97	2e-05
cg24375409	5.06	1.77-14.45	0.00246
cg09560082	5.45	1.27-23.46	0.02286
cg10109635	0	0-136.22	0.29906
cg14759565	5.93	1.35-25.99	0.0183
cg27569300	14.45	3.69-56.67	0.00013
cg09709600	10.45	2.09-52.2	0.00424
cg22256027	5.65	1.29-24.8	0.02184
cg16339238	6.4	1.28-31.88	0.02358
cg00812833	22.5	2.15-235.89	0.00942
cg13246235	8.88	2.82-28	0.00019
cg26049726	5.61	0.3-103.5	0.24612
cg26875805	30.89	3.33-286.81	0.00255
cg13445199	9.44	0.24-367.47	0.22933
cg16199747	0	0-0	5e-05
cg04611203	38.16	2.28-637.57	0.01125
cg18115040	7.79	1.92-31.64	0.00412
cg10778288	30.83	2.86-332.17	0.0047
cg05835105	12.27	4.1-36.71	1e-05
cg24102702	0.32	0.02-6.18	0.4543
cg13234275	112746	195.82-64914499.17	0.00033
cg02868468	0.04	0-0.42	0.00746
cg04267526	31.75	4.76-211.86	0.00036
cg22282410	31.95	3.23-316.24	0.00306
cg26193418	0.26	0.01-7.85	0.43792
cg12348202	42.62	5.82-311.94	0.00022
cg21750986	0.07	0.01-0.55	0.0114
cg04234971	0.07	0.01-0.45	0.00538
cg13250679	0.1	0.02-0.54	0.00725
cg18307783	2.42	0.54-10.92	0.25071
cg06231581	0.06	0.01-0.44	0.00579
cg01082907	0.1	0.01-0.72	0.02198
cg25123102	12.58	3.22-49.09	0.00027
cg05764691	0.4	0.08-2.05	0.27421
cg11205072	5.25	0.63-43.69	0.12497
cg12453631	8.87	1.21-65.08	0.03189
cg04622024	7.99	1.33-47.9	0.02285
cg15094119	0	0-0.06	7e-05
cg02383785	3.55	0.22-56.77	0.37009
cg10004481	0.07	0.02-0.29	0.00019
cg16936421	0	0-11.8	0.15647
cg02842850	0	0-4.64	0.07787
cg10751726	11.56	1.23-108.8	0.03242
cg07848706	5.12	0.48-54.65	0.17686
cg02285263	56.91	0.04-72577.79	0.26797
cg27398263	108.9	16.01-740.81	0
cg27369096	0	0-0.02	0.00026
cg19938791	0.05	0.01-0.24	0.00014
cg25942450	12.44	2.21-69.98	0.00423
cg06707978	92.27	9.2-925.74	0.00012
cg02722188	12.87	1.5-110.43	0.01985
cg02974928	20.53	4.8-87.87	5e-05
cg24301250	0.13	0.02-0.67	0.01454
cg18194535	0.01	0-0.1	3e-05
cg27597872	0.01	0-0.16	0.00077
cg11174855	7.65	2.38-24.62	0.00065
cg05898092	0	0-0.06	5e-05
cg18532131	0.09	0.02-0.48	0.00494
cg08272151	142.77	7-2910.74	0.00126
cg26034516	73.55	6.73-803.91	0.00043
cg11469098	51.59	7.08-375.72	0.0001
cg19544662	13.97	1.38-141.23	0.02551
cg13954457	9.31	1.97-44.03	0.00487
cg05979020	7.84	1.25-49.07	0.02778
cg23338408	0.21	0.03-1.47	0.11545
cg03942042	0.13	0.03-0.59	0.00844
cg25285090	2.2	0.26-18.5	0.46789
cg14862395	6.68	1.6-27.88	0.00917
cg12300725	0.06	0.01-0.53	0.01112
cg06446824	0.11	0.01-1.1	0.06004
cg20615827	0	0-0.39	0.02949
cg03128163	0.09	0.01-0.8	0.0307
cg04544946	0.01	0-0.08	0.00016
cg27501645	6.74	1.47-30.95	0.01413
cg19910802	0	0-0.08	0.00117
cg02272859	0.18	0.04-0.79	0.02331
cg19056004	0.01	0-0.65	0.03058
cg19416570	30.03	4.31-209.41	0.0006
cg19509988	0.2	0.04-0.94	0.04098
cg21160877	0.01	0-0.24	0.00571
cg07554664	0.19	0.01-2.63	0.2154
cg17562528	0.03	0-0.44	0.01164
cg24221648	43.37	12.22-153.86	0
cg01688688	10.48	1.71-64.41	0.01119
cg08839858	169.85	5.37-5371.52	0.00357
cg08273957	7.15	2.07-24.7	0.00187
cg12563644	6.63	1.16-37.92	0.03342
cg11983867	4.27	0.69-26.22	0.11736
cg21295575	0.21	0.06-0.79	0.02103
cg09010671	25.52	4.5-144.82	0.00026
cg21734996	0.01	0-0.08	0
cg13909661	0.05	0-3.42	0.16608
cg09610558	0.17	0.05-0.65	0.00908
cg03032497	5.41	1.25-23.4	0.02377
cg20124610	0.05	0-0.47	0.00946
cg01777586	2.84	0.12-68.66	0.52068
cg26631178	8.85947e+06	1776.24-44189097950.22	0.00023
cg25682080	0.42	0.07-2.66	0.35712
cg09000385	5.06	1.37-18.71	0.01501
cg05120716	0.09	0.02-0.56	0.00965
cg13422850	20.55	2.72-155.27	0.00339
cg23356302	0.03	0-0.28	0.00262
cg07135032	38.08	7.32-198.17	2e-05
cg06341054	53.07	8.52-330.64	2e-05
cg10034890	31.55	6.94-143.52	1e-05
cg24838949	0.06	0.01-0.37	0.00255
cg06464468	16.31	2.69-98.98	0.00241
cg19187831	4.59	0.36-58.99	0.24225
cg22560214	11.64	2.3-59.02	0.00304
cg08915683	0	0-8.92	0.12621
cg07633317	0.67	0.1-4.52	0.67657
cg07347019	0.03	0-0.4	0.00885
cg00394316	3.16	0.63-15.75	0.16078
cg25627226	16.51	2.9-94.07	0.00158
cg01011530	0.21	0.03-1.45	0.11387
cg08690859	45.46	7.44-277.59	4e-05
cg12346592	136.16	12.47-1486.77	6e-05
cg00762623	51.94	8.86-304.49	1e-05
cg09630706	0	0-0.1	0.00557
cg05937737	35.8	9.07-141.31	0
cg01168833	0.07	0-711.15	0.57764
cg11905007	8.21	1.16-57.92	0.03468
cg16295725	1.85	0.32-10.75	0.49321
cg01237333	46.24	6.02-355.03	0.00023
cg26464889	21.61	3.56-131.4	0.00085
cg15123984	18.05	1.61-202.73	0.01905
cg25972918	0.01	0-0.17	0.00064
cg02896757	0.02	0-0.35	0.00728
cg22927510	8.15	2.14-30.96	0.00208
cg27475088	0.08	0-1.92	0.1203
cg09131339	0.01	0-0.4	0.01752
cg01664864	149.12	24.78-897.16	0
cg06942701	28.64	3.19-256.86	0.00273
cg01649219	0.02	0-0.21	0.00127
cg10828337	17.53	1.45-212.04	0.02436
cg25026529	28.13	7.15-110.65	0
cg17110586	20.5	2.21-189.97	0.00783
cg27313147	0.15	0.03-0.72	0.01782
cg01313313	38.48	7.55-196.25	1e-05
cg10943458	453.97	11.21-18391.79	0.0012
cg05095591	17.54	4.06-75.85	0.00013
cg23270714	0.04	0-0.8	0.03493
cg01610488	32.53	3.7-285.71	0.00168
cg22902194	0.03	0-0.69	0.02761
cg19414741	67.51	7.07-644.48	0.00025
cg14087574	0.08	0-2.6	0.15539
cg23512657	0.09	0.01-0.62	0.0141
cg17645677	0.04	0.01-0.3	0.00142
cg11084334	16.49	3.08-88.39	0.00107
cg06164973	0.04	0.01-0.2	0.00015
cg02106941	19.75	1.66-234.57	0.01815
cg09206774	0.02	0-1.45	0.07448
cg20704537	0.02	0-0.1	2e-05
cg05721751	0.01	0-3.08	0.11325
cg19509763	4.85	0.55-42.64	0.1544
cg08639799	0.31	0.03-3.08	0.32031
cg04374393	28.61	2.96-276.69	0.00377
cg20442599	12.5	3.33-46.99	0.00018
cg07243161	3.1236e+09	0.28-35444782594192871424	0.0642
cg15186969	0.18	0.04-0.75	0.0183
cg23562261	38.91	2.89-523.13	0.00576
cg06009422	0.04	0.01-0.19	8e-05
cg16600634	28.67	4.04-203.39	0.00079
cg03817667	42.36	10.63-168.8	0
cg07623037	0.08	0.02-0.36	0.00089
cg01290718	0.2	0.03-1.32	0.09433
cg04935434	5.09	0.42-61.93	0.20191
cg21488279	41.12	4.92-343.92	0.0006
cg02350790	0.14	0.03-0.57	0.00637
cg00495775	7.19	0.89-58.36	0.06467
cg27346707	5.61	0.65-48.27	0.11606
cg22797031	5.69	1.96-16.51	0.00139
cg01800521	4.87	0.48-49	0.17894
cg13249833	0	0-0.5	0.02961
cg00197993	0	0-18.22	0.13266
cg16361302	11.25	2.95-42.88	0.00039
cg22121495	0.05	0.01-0.37	0.00387
cg11664987	10.3	1.84-57.8	0.00803
cg00998438	66.35	7.78-565.58	0.00012
cg17279445	0.22	0.01-3.76	0.29519
cg15368544	0.12	0.02-0.67	0.01547
cg23903588	0.37	0.05-2.86	0.34044
cg18327049	40669.8	16.13-102567073.89	0.00791
cg22562942	7.36	0.95-57.09	0.05618
cg27303981	87.88	3.37-2292.89	0.00715
cg04731084	0.35	0-84.18	0.70608
cg03236802	29.33	5.63-152.76	6e-05
cg16797691	13.54	1.13-162.8	0.04005
cg08321867	0.05	0-0.43	0.00688
cg12373771	1.62	0.07-39.04	0.76646
cg12238343	16.64	1.42-195.55	0.02532
cg10097295	123.02	8.66-1746.67	0.00038
cg03893150	26.8	4.28-167.74	0.00044
cg25616600	0.22	0-662.39	0.70906
cg02519751	3.15	1.06-9.32	0.03864
cg26738880	0.1	0.02-0.44	0.00213
cg02263813	11.96	1.72-83.45	0.01227
cg21303763	14557.5	0.1-2096903004.94	0.1137
cg13848598	6.11	0.96-38.96	0.05556
cg10166277	1.95	0.3-12.72	0.48653
cg02312715	0.05	0-0.94	0.04536
cg06647928	0.02	0-0.53	0.01828
cg02071005	22.27	4.56-108.66	0.00012
cg14794445	0.17	0.04-0.77	0.0215
cg10327769	0.08	0.01-0.79	0.03104
cg20253551	0.01	0-901239.37	0.61663
cg13243638	0.03	0-0.24	0.00104
cg14397893	0	0-0.25	0.01665
cg18364770	17.39	0.12-2597.61	0.26358
cg17681447	308335	412.97-230213309.72	0.00018
cg03817673	0.06	0.01-0.47	0.00762
cg10334767	1.97	0.05-75.86	0.7154
cg07766263	30.95	4.62-207.49	0.00041
cg03874978	0.15	0.02-1.1	0.06175
cg18633471	0.01	0-0.18	0.00087
cg25804359	0.12	0.01-0.9	0.03884
cg16715131	0.06	0-0.84	0.03687
cg23085343	0.95	0-537877.14	0.99371
cg21911021	12.69	1.65-97.33	0.01452
cg16291048	0.17	0.04-0.73	0.01713
cg23016129	30.69	6.32-149.01	2e-05
cg24547253	0.16	0.02-1.36	0.09263
cg02821998	1.1	0.13-8.95	0.93028
cg06490869	3.97	0.42-37.86	0.23132
cg26074603	12.33	2.57-59.09	0.00167
cg12877723	19.49	4.9-77.47	2e-05
cg19517236	0.06	0.01-0.45	0.00642
cg09142313	10.27	1.85-56.94	0.00769
cg26663091	0	0-0.04	1e-05
cg17279773	0	0-0.1	0.00086
cg13649056	78.92	4.5-1384.58	0.0028
cg13882665	0.02	0-0.24	0.00182
cg25143706	0.01	0-0.37	0.01046
cg22830707	37.91	4.38-328.49	0.00097
cg17702388	63.28	0.06-62281.63	0.23819
cg05476182	0.7	0.05-10.1	0.79164
cg07017374	12.49	1.47-105.85	0.02054
cg17668274	13.44	2.29-79.04	0.00404
cg20888142	10.65	2.18-52	0.00346
cg11401293	0.43	0-85.54	0.75544
cg15742412	108.22	10.93-1071.12	6e-05
cg08318076	2.17	0.06-76.94	0.67015
cg25865467	93.67	10.45-839.67	5e-05
cg05494439	0.02	0-0.24	0.00183
cg07403258	0.12	0.01-1.31	0.08278
cg20045841	0.01	0-0.39	0.01256
cg01185921	1.05	0.15-7.51	0.96269
cg07127410	0.08	0.01-0.71	0.02289
cg02855409	192.17	22.11-1670.5	0
cg07950296	0.14	0.03-0.62	0.00968
cg21415530	11.07	1.85-66.09	0.00836
cg07467482	0.3	0.07-1.25	0.09903
cg07963234	20.16	4.24-95.98	0.00016
cg08426444	15.65	1.21-201.66	0.03498
cg20585530	13.76	2.28-83.21	0.00429
cg03704006	0	0-4.04	0.10209
cg18866597	0.3	0.02-5.37	0.41717
cg22913843	7.53	1.25-45.42	0.02756
cg06999799	0.03	0-0.15	5e-05
cg04894619	36.69	7.14-188.55	2e-05
cg03306374	17.79	4.58-69.11	3e-05
cg09928027	0.11	0.01-1.1	0.06065
cg10094691	0.22	0.04-1.06	0.05844
cg20192747	30.25	5.86-156.08	5e-05
cg11595059	1.34	0.31-5.77	0.69433
cg11459266	0	0-0.12	0.01285
cg20536364	0.33	0.04-2.77	0.30997
cg10305337	0.01	0-0.05	0
cg12200038	15.58	3.97-61.11	8e-05
cg05977002	9.92	2.39-41.14	0.00157
cg25214898	2387.57	0.68-8366884.86	0.06179
cg25039051	0.04	0-460554.22	0.69482
cg06516124	7.6	1.55-37.21	0.01227
cg25478614	3.88	0.63-23.85	0.14365
cg08097882	8.74	1.72-44.47	0.00899
cg04127342	180.28	25.08-1295.98	0
cg22546374	3.46	0.98-12.23	0.05453
cg25690202	1.10381e+07	37.16-3278656917261.24	0.01166
cg16749093	4.57	0.78-26.6	0.09113
cg21633143	4.71	0.34-65.57	0.24875
cg02812767	0.03	0-0.39	0.00804
cg24366557	74.81	9.91-564.6	3e-05
cg22694818	23.37	4.95-110.3	7e-05
cg06432479	5165.7	0.34-78480817.42	0.08179
cg15293422	0.21	0.05-0.87	0.03136
cg21572722	45.57	6.41-323.91	0.00014
cg12025310	23.82	2.65-214.15	0.00466
cg16396933	0	0-0.07	0.00095
cg11329449	0.18	0-13.73	0.43887
cg23202058	0	0-0.04	1e-05
cg25547580	33.3	8.16-135.89	0
cg21444002	0	0-2.81	0.09646
cg07483709	0.14	0.02-0.78	0.02512
cg16226310	0	0-0.07	0.00098
cg23440520	0.09	0.01-1.04	0.05386
cg20495903	0.06	0.01-0.26	0.00013
cg04181478	0.04	0.01-0.2	0.0001
cg03508235	2.04	0.05-78.55	0.70137
cg11644586	5.45	0.88-33.72	0.06827
cg22792503	0.06	0.01-0.43	0.00467
cg24390590	0.16	0.03-0.97	0.04614
cg23006040	0.31	0.08-1.23	0.09445
cg25095697	0	0-0.17	0.00648
cg03145386	0.01	0-0.1	4e-05
cg09227277	0.39	0-1173.9	0.81839
cg14940405	45.22	2.37-862.23	0.01127
cg07134266	0.31	0.04-2.27	0.2507
cg06829830	9.46	1.61-55.63	0.01294
cg06649410	15.87	1.58-159.79	0.01895
cg06835018	0	0-0.01	0.00074
cg11845387	0.05	0-0.53	0.01306
cg09578568	22.94	4.67-112.71	0.00011
cg19807376	43.53	6.68-283.52	8e-05
cg02081019	3.07	1-9.45	0.05012
cg23506979	0.33	0.05-2.29	0.26311
cg08431709	0.05	0.01-0.28	0.00066
cg09486406	178.93	13.79-2321.22	7e-05
cg12863545	7.9	1.24-50.21	0.02853
cg11747183	18.58	1.57-220.35	0.02057
cg18247055	22.66	5.44-94.43	2e-05
cg02432274	0	0-0.02	0
cg01643712	0.01	0-4143.09	0.49539
cg03863756	0.06	0-0.91	0.04216
cg05090319	0.02	0-0.19	0.00068
cg03217795	10.47	1.19-92.22	0.03436
cg01122167	1.04	0.23-4.73	0.95616
cg21387752	4.72	0.62-36	0.13471
cg07277828	0	0-0.04	0
cg15214183	4.34	0.33-57.03	0.26397
cg24532471	19.62	2.21-174.19	0.00755
cg26557693	29.71	4.84-182.15	0.00025
cg14301118	0.01	0-0.12	0.00022
cg13933080	11.96	2.21-64.8	0.00399
cg14038482	9.7894e+09	72.5-1321876831765395712	0.01602
cg21831612	0.01	0-0.1	3e-05
cg26973414	0.1	0.02-0.63	0.01365
cg12052661	24.8	1.57-391.65	0.02257
cg01635405	32.86	4.17-258.92	0.00092
cg08415156	0.01	0-444.11	0.37074
cg05965414	2.51	0.02-389.61	0.72049
cg06629130	18.05	4.71-69.25	2e-05
cg08644897	0.04	0.01-0.25	0.00045
cg00926400	12.24	1.38-108.37	0.02443
cg08204023	35.9	3.74-344.58	0.00192
cg19435284	21.58	2.76-168.45	0.00339
cg04870212	0.05	0-3.51	0.17025
cg11299476	0	0-0.04	7e-05
cg22029275	26.37	2.81-247.15	0.00416
cg03007522	7.94	2.21-28.47	0.00148
cg18492208	0.04	0-0.43	0.00811
cg12100751	5.42	0.8-36.64	0.08304
cg13287979	0.12	0.02-0.72	0.01984
cg17951138	36.59	5.96-224.55	0.0001
cg10502354	0.11	0.01-0.92	0.04137
cg00493358	0.03	0-0.2	0.00032
cg04638205	0.07	0.02-0.33	0.00073
cg13776476	0.11	0.01-1.83	0.1235
cg21186299	1.51	0.1-23.07	0.76766
cg17721710	2.02	0.06-64.56	0.69036
cg01030081	0.11	0.01-1.24	0.07391
cg25090514	3.24	0.34-30.82	0.30613
cg23504522	0.1	0.02-0.59	0.01134
cg04024095	312.53	20.25-4822.48	4e-05
cg25318296	6.09	0.9-41.3	0.06434
cg02195657	15.31	1.2-195.68	0.03585
cg11214757	5.83	1.27-26.83	0.02358
cg22192122	0.08	0.01-0.66	0.01932
cg13945749	0.08	0.01-0.58	0.01262
cg27518993	2.41628e+07	1664.84-350686589495.43	0.00051
cg15142042	0.13	0.03-0.62	0.01056
cg02412346	0.07	0.01-0.57	0.01272
cg19230755	2.61	0.45-15.1	0.28368
cg21217846	0.06	0.01-0.52	0.00999
cg02018902	1.68	0.04-75.64	0.78824
cg11806528	149.28	6.13-3636.43	0.00212
cg00889398	37.07	6.23-220.69	7e-05
cg19033943	4.51575e+08	5.17-39453420270321472	0.03268
cg20318978	0.1	0.01-1.18	0.06731
cg00495136	0.03	0-0.58	0.0192
cg10497754	0.11	0.02-0.74	0.02266
cg10056132	15.16	2.78-82.78	0.00169
cg05353133	65.37	6.77-631.14	0.0003
cg00978901	0.13	0.01-1.25	0.07783
cg00094518	22.42	4.28-117.54	0.00023
cg13788515	57.09	7.77-419.66	7e-05
cg21454777	0.01	0-0.14	0.00036
cg22127570	10.86	1.28-92.16	0.02879
cg24281764	0.07	0.01-0.76	0.02889
cg01097384	45.68	6.53-319.55	0.00012
cg22396555	8.41	1.91-37.08	0.00492
cg03729462	0.01	0-0.28	0.00611
cg26589785	9.61	1.44-64.08	0.01939
cg04408488	72	8.96-578.67	6e-05
cg08496086	0.46	0.07-2.92	0.40902
cg14237069	0.06	0.01-0.41	0.00446
cg02749784	0.51	0.1-2.48	0.40404
cg00840310	22.08	1.77-275.93	0.0163
cg07746882	0.03	0-0.38	0.0063
cg14886849	4.82	0.75-30.82	0.097
cg01085837	0.94	0-2331.03	0.9876
cg17180088	0.14	0.02-1.18	0.07006
cg17290213	0.31	0.04-2.31	0.25484
cg13677571	7.76	0.27-227.06	0.23433
cg00292701	15.96	1.17-218.11	0.03784
cg27130240	0	0-0.06	4e-05
cg13413286	23.03	3.3-160.59	0.00155
cg07700644	0.06	0-1.14	0.06115
cg15548613	8.9	1.72-46.04	0.00912
cg26090107	8.28	1.92-35.77	0.00461
cg19249516	0.33	0.05-2.12	0.24013
cg16313026	79.38	3.44-1831.62	0.0063
cg05891292	0.06	0-38.39	0.38851
cg19759107	0.01	0-0.13	0.00025
cg03576554	0.41	0.08-2.05	0.27678
cg00377087	0.01	0-0.07	1e-05
cg26685195	2.76	0.08-92.2	0.57118
cg03819783	9.34	0.87-100.71	0.06561
cg01181150	0.08	0.02-0.4	0.0023
cg17508941	9.26	1.8-47.75	0.00779
cg18045556	1.2203e+06	243.38-6118499825.8	0.00126
cg07148167	0.09	0.01-0.85	0.03563
cg10522535	0.02	0-0.25	0.00297
cg08430680	19.84	0.03-12277.21	0.36228
cg19037350	8.5	1.67-43.29	0.01001
cg23756251	66.22	7.23-606.12	0.00021
cg05088892	0.05	0.01-0.3	0.0011
cg15975151	0.1	0.02-0.47	0.00363
cg15396734	0	0-0.02	2e-05
cg24657817	14.38	0.91-226.67	0.05816
cg09635533	24.03	1.24-466.68	0.03568
cg00960700	9.88	1.84-53.12	0.00761
cg05301866	28.22	5-159.27	0.00016
cg24269511	0.02	0-0.24	0.00152
cg00736201	0.11	0.02-0.64	0.01439
cg00920970	12.86	0-189786907.76	0.76172
cg21733531	6.35	1.32-30.52	0.02099
cg01180628	0.5	0.06-3.89	0.50487
cg14391896	0.01	0-0.07	2e-05
cg22453826	0.01	0-0.21	0.00279
cg10526277	4.13	0.49-34.45	0.19056
cg07588216	0.28	0.03-2.87	0.28413
cg23998119	2.99	0.42-21.35	0.27445
cg01688536	6.3	1.4-28.39	0.01659
cg22695339	0.02	0-1.06	0.0535
cg23550060	0.17	0.02-1.55	0.11606
cg09910461	3.65	0.59-22.47	0.16264
cg09143605	0.07	0.01-0.45	0.00493
cg07362512	0.17	0.03-0.89	0.03647
cg18470295	5.01	0.79-31.82	0.08758
cg00253398	8.22	1.89-35.73	0.00498
cg04875128	17.77	4.08-77.43	0.00013
cg08285289	0.3	0.06-1.57	0.15223
cg15402210	2.65	0.59-11.99	0.2044
cg03388293	94.16	3.54-2503.94	0.00662
cg26998044	26.01	4.98-135.76	0.00011
cg25147376	120.08	12.69-1136.36	3e-05
cg20248516	7.49	1.39-40.39	0.01914
cg20314918	0.16	0.04-0.73	0.0178
cg00078759	1066.7	30.5-37308.41	0.00012
cg05024939	3.42	0.44-26.85	0.24198
cg08729434	0.01	0-1.52	0.07368
cg09559189	4.61	1.13-18.73	0.03271
cg11926537	10.68	2.85-39.97	0.00043
cg24051057	0.01	0-0.18	0.00144
cg12848065	1.34	0.07-25.37	0.84662
cg17064981	0.02	0-0.18	0.00058
cg09809932	4.09	1.01-16.53	0.04797
cg13709496	0.55	0.13-2.36	0.41829
cg20755170	8.23	1.83-36.88	0.00591
cg26161329	2.85	0.34-23.85	0.33303
cg05483184	19.41	2.59-145.69	0.00393
cg06768670	0.09	0.01-0.72	0.02245
cg27601198	9.99	2.02-49.38	0.00475
cg09022993	7.1	1.39-36.15	0.01832
cg00203347	0.01	0-0.15	0.00156
cg00705600	0.27	0.01-9.78	0.47192
cg10391522	0.22	0.02-2.21	0.19904
cg00830435	0.01	0-0.08	1e-05
cg22434835	0.01	0-0.08	1e-05
cg22389949	15.43	3.44-69.18	0.00035
cg06496470	0.28	0.02-3.5	0.32615
cg08910550	0.01	0-0.22	0.00411
cg04023439	0.02	0-0.23	0.00189
cg15177613	1.66	0.41-6.69	0.47501
cg08363794	22.39	3.69-135.91	0.00073
cg01294808	9.59	2.17-42.43	0.00289
cg00741954	3.74	1.11-12.55	0.03289
cg21734094	0.08	0.01-0.49	0.00619
cg19302722	341.46	28.92-4031.21	0
cg06050193	0.1	0.01-0.72	0.02293
cg07057532	0.01	0-0.15	0.00052
cg16904321	0.04	0-0.41	0.0064
cg21710826	0.13	0.04-0.43	0.00072
cg25948591	0.42	0.02-7.49	0.5533
cg18284590	0.26	0.04-1.62	0.14868
cg23992886	0.36	0.03-4.62	0.43372
cg07547549	2.77	0.3-25.33	0.36694
cg10464130	0.12	0.02-0.79	0.02775
cg00720822	0.24	0.02-3.55	0.29724
cg11902093	0.09	0.01-0.51	0.00701
cg16960593	0.14	0.03-0.74	0.02004
cg12533206	0.03	0-0.42	0.01012
cg09525146	0.03	0-0.3	0.00249
cg11823511	18.66	5.2-66.99	1e-05
cg18671949	88.11	2.93-2646.06	0.00988
cg01253386	0.01	0-0.6	0.02654
cg14871932	34.76	3.73-323.74	0.00183
cg08044454	0.15	0.02-1.13	0.06599
cg18780412	35.57	7.46-169.47	1e-05
cg23011597	14.24	2.16-94.08	0.00582
cg07078479	0.02	0-0.6	0.02374
cg04118849	1856.1	1.88-1836653.02	0.03246
cg05469695	38.58	0.01-143286.59	0.38378
cg19456540	28.99	5.89-142.55	3e-05
cg06479057	0	0-0.43	0.02161
cg13193455	5.4	0.2-143.23	0.31309
cg14345012	26.28	3.63-190.4	0.00122
cg11332236	8.73	0.45-170.85	0.15327
cg27028760	28.12	6.66-118.68	1e-05
cg25832771	11.13	1.3-95.01	0.02767
cg12508451	30.34	4.95-186.02	0.00023
cg18466674	1.35	0.22-8.36	0.74516
cg24004665	0.27	0.05-1.39	0.11713
cg25902939	4.87	0.69-34.44	0.11297
cg09469079	0.04	0-0.27	0.0012
cg26545519	0.27	0.03-2.09	0.20785
cg11169848	0.14	0.03-0.75	0.02164
cg07589899	18.25	2.16-153.88	0.00759
cg27404351	0.04	0-0.33	0.003
cg05859264	0.18	0.03-0.97	0.04585
cg01093311	1.88	0.45-7.77	0.38583
cg23368787	64.71	8.86-472.76	4e-05
cg03545227	1.06	0.1-11.72	0.96186
cg04993279	0.36	0.05-2.65	0.31746
cg16509851	53.54	11.73-244.34	0
cg24545315	0.05	0.01-0.36	0.00274
cg02016130	1.68	0.52-5.44	0.39043
cg17285325	7.53	1.58-35.88	0.01123
cg07223180	1.99	0.28-14.11	0.49078
cg20519577	0.05	0.01-0.38	0.00337
cg26997880	75.99	11.08-521.39	1e-05
cg09557766	0.04	0-0.34	0.00353
cg21709871	3.9	0.39-38.99	0.2471
cg20300246	14.72	2.07-104.88	0.00727
cg01077058	0.3	0.09-1.05	0.0587
cg25311470	0.68	0.05-8.95	0.76673
cg04427498	10.91	2.17-54.78	0.0037
cg05756933	2.05	0.21-19.59	0.53488
cg22527793	3.55	0.33-38.21	0.29618
cg07676002	30.75	2.77-341.66	0.00529
cg03301200	51.99	13.26-203.83	0
cg25391162	62.34	4.38-886.88	0.00228
cg02164741	0.04	0.01-0.31	0.00182
cg16544169	14.91	1.72-129.32	0.01422
cg04833514	0.9	0.11-7.49	0.91892
cg03831054	6.25	1.07-36.59	0.04201
cg16435923	116.09	9-1498.17	0.00027
cg08101174	0.16	0.03-0.92	0.04029
cg18533386	90.51	12.94-632.85	1e-05
cg07892597	14	2.39-82.12	0.00346
cg02499967	0.08	0.01-0.89	0.04028
cg22879667	4.43	0.44-44.89	0.20825
cg01122672	7.51733e+27	0-2.69910906009436e+95	0.41865
cg04895640	6.721e+06	25.17-1795004882709.35	0.01367
cg10598353	36.09	4.3-303.05	0.00096
cg00993310	0.13	0.02-0.89	0.03806
cg09657963	47.32	6.61-338.97	0.00012
cg15885043	0.02	0-0.35	0.00714
cg15717258	76.98	3.1-1912.28	0.00805
cg00396667	9.54	3.2-28.45	5e-05
cg00332067	0.2	0.01-4.63	0.31261
cg03476195	25.25	5.48-116.29	3e-05
cg06215569	30.62	4.65-201.86	0.00038
cg03117053	0.03	0.01-0.18	0.00014
cg16651126	25.37	6.51-98.87	0
cg03184290	6.21	2.18-17.67	0.00062
cg25739875	12.31	1.69-89.72	0.01324
cg10425245	3.88	1.23-12.3	0.02107
cg02057782	17.6	2.26-137.05	0.00617
cg25612752	0	0-0.03	0.00466
cg14612870	0.07	0-1.49	0.08821
cg19778236	0.26	0.03-2.4	0.23239
cg08532325	0	0-4.25	0.12298
cg03179496	0.04	0-0.53	0.01485
cg18471664	0.01	0-30.57	0.27422
cg18599750	0.01	0-0.19	0.00143
cg08076830	16.63	2.33-118.73	0.00505
cg11954479	18.29	1.56-214.2	0.02058
cg03151258	0.13	0.03-0.6	0.00884
cg27026786	1.13	0.11-11.89	0.91996
cg12807794	30.11	4.47-202.88	0.00047
cg11151251	0.28	0-92.14	0.66515
cg27006650	11.27	1.57-80.92	0.01604
cg09945147	0.02	0-0.13	8e-05
cg13327545	14.58	1.94-109.73	0.00926
cg24035245	9.99	2.54-39.28	0.00099
cg06570224	2.83	0.37-21.61	0.31485
cg17117277	5.73	0.8-41.09	0.08233
cg23485537	91.33	1.47-5662.98	0.03205
cg18576057	0.06	0.01-0.44	0.00587
cg02731554	19.45	0.58-650.7	0.09752
cg27252164	25.83	2.39-278.96	0.0074
cg23994802	0.03	0-0.41	0.00928
cg18556005	9.79	0.83-115.66	0.07014
cg10860802	0.08	0.01-0.47	0.00485
cg03927133	5.25	0.48-57.2	0.17329
cg24721899	14.73	1.53-141.41	0.01976
cg06737494	8.68	2.01-37.38	0.00374
cg20920549	0.53	0.07-3.95	0.53727
cg09996288	36.12	4.14-315.38	0.00118
cg16180848	0.02	0-1.33	0.06635
cg20974724	3.53	0.42-29.42	0.24314
cg26312150	33.41	3.95-282.51	0.00128
cg13473356	30.51	5.55-167.76	8e-05
cg10521706	6.47	0.97-43.27	0.05404
cg16581308	0.09	0.01-0.53	0.00794
cg22683010	0.1	0-3.38	0.19717
cg02318890	0.04	0-0.83	0.03743
cg05559808	3.81	0.61-23.96	0.15378
cg27262717	13.68	3.67-51.05	0.0001
cg15842722	0.18	0.02-1.48	0.11016
cg24310780	0.1	0.01-0.72	0.02185
cg06787724	0.17	0.01-2.12	0.16918
cg24429708	0.81	0-2187620118370.11	0.98831
cg02314348	41.54	0.09-18340.78	0.2304
cg09810961	0.12	0.01-1.55	0.10403
cg07213685	0.12	0.02-0.74	0.02168
cg02574502	16.49	2.24-121.52	0.00594
cg13703049	42.75	8.25-221.49	1e-05
cg00400733	44.91	1.65-1221.8	0.02399
cg17611046	1.54	0.05-44.19	0.80251
cg22574202	0.12	0.01-0.95	0.0446
cg14486338	12.12	3.65-40.22	5e-05
cg09663111	41.58	3.28-526.94	0.00401
cg16419235	2.96	0.18-49.54	0.45107
cg24878483	0.09	0.01-0.62	0.0145
cg15609462	0.06	0.01-0.32	0.00092
cg03767531	20.75	0.9-475.85	0.05781
cg27097992	0.11	0.02-0.51	0.00491
cg05750618	0.04	0-1.77	0.09495
cg23891364	0.18	0.04-0.79	0.0228
cg04482075	0.57	0.01-40.12	0.79831
cg07962143	3.93	0.68-22.82	0.12688
cg00792513	34.21	7.87-148.69	0
cg18438319	0.71	0.09-5.29	0.7346
cg23946844	0.02	0-0.27	0.00264
cg18297437	7.77	1.85-32.65	0.00515
cg23201676	0.21	0.02-2.76	0.23423
cg19646165	0.1	0.02-0.51	0.00591
cg04414975	0.11	0.02-0.73	0.02221
cg11025763	18.29	0.78-429.17	0.07109
cg02008154	34.68	5.1-235.92	0.00029
cg16535035	0.05	0-0.72	0.02811
cg22911200	0.05	0.01-0.32	0.00181
cg20747380	5.51	0.78-38.74	0.08636
cg05080154	10.18	2.22-46.7	0.00282
cg21742790	0.29	0.05-1.72	0.17416
cg04561937	0.05	0-0.55	0.0147
cg21908960	0.02	0-0.14	0.00011
cg14411266	8.95	2.39-33.56	0.00115
cg14507845	0.07	0.01-0.61	0.01637
cg15382743	0.03	0-0.27	0.00148
cg05893614	1.8	0.17-19.11	0.62443
cg08490356	0.01	0-0.14	0.00092
cg16142855	31.32	4.59-213.63	0.00044
cg06128028	9.53	0.53-170.75	0.12559
cg15991708	0.02	0-0.16	0.00031
cg13633270	14.57	2.03-104.75	0.00779
cg01544157	0.66	0.09-4.95	0.68835
cg04859466	25.61	3.13-209.93	0.00251
cg02119363	18.07	1.93-168.98	0.01117
cg15515265	0.01	0-0.21	0.00245
cg21097354	3.69	0.76-17.95	0.10515
cg01755342	0.13	0.01-2.24	0.15907
cg20122943	21.66	4.27-109.8	0.0002
cg02687786	0.03	0-0.32	0.00371
cg01217984	24.7	3.82-159.61	0.00075
cg15466862	26.8	5.44-132.06	5e-05
cg15912800	9.71	2.54-37.07	0.00088
cg18467922	0.08	0-1.49	0.09157
cg19673176	0.04	0-0.37	0.00476
cg25165975	0.32	0.03-2.97	0.31715
cg16705627	18.54	5.37-64.08	0
cg02222791	0.36	0.1-1.29	0.11626
cg00368844	0.5	0.05-5.39	0.56885
cg16465882	0	0-13.23	0.10981
cg08621454	0	0-0.03	0.0001
cg05432003	0.09	0.02-0.34	0.00049
cg12338417	27.38	5.53-135.55	5e-05
cg03273700	1.03	0.03-38.15	0.98882
cg03810326	0	0-0.22	0.00832
cg17524637	14.8	0.86-255.54	0.06377
cg07026882	0	0-0.25	0.02039
cg11342468	125.08	7.71-2028.89	0.00068
cg13878010	10.57	1.79-62.58	0.00933
cg08288811	174.37	14.84-2049.23	4e-05
cg24750539	0.16	0.03-0.85	0.03152
cg10948456	0.05	0.01-0.33	0.00161
cg18846954	0.09	0.01-0.8	0.03058
cg22108374	2.29	0.22-24.33	0.49271
cg11317199	14.36	1.23-167.16	0.03334
cg02888838	1.24	0.16-9.36	0.83359
cg01521036	0	0-0.07	0.00036
cg15684724	15.6	1.64-148.58	0.01688
cg01383345	0.02	0-0.16	0.00043
cg14166212	0.02	0-0.3	0.00502
cg09942248	127.58	20.95-777.04	0
cg13446584	9.65	1.79-52.02	0.00836
cg10732215	8.23	2.33-29.14	0.00108
cg19838963	0.19	0.02-1.91	0.15926
cg02955989	0.12	0.02-0.59	0.00919
cg13331354	5.25	1.5-18.39	0.00949
cg02730055	17411	112.82-2686992.05	0.00015
cg24088250	0.03	0-0.72	0.03086
cg18077971	4.6	1.69-12.55	0.00289
cg14069529	0.04	0.01-0.26	0.00075
cg08117110	0.7	0.13-3.72	0.67636
cg24914661	0	0-0.04	0.00014
cg18101140	0.01	0-0.37	0.01374
cg18884447	0.06	0.01-0.45	0.00628
cg24420726	1.37913e+07	17.02-11172694640763.8	0.01787
cg01657761	0.18	0.04-0.79	0.02283
cg10080966	0.47	0.12-1.91	0.29376
cg14909325	0.12	0.01-1.08	0.0585
cg19429599	9.52	1.92-47.18	0.00579
cg21029504	0.03	0.01-0.15	2e-05
cg01972751	10.47	3.38-32.49	5e-05
cg04957903	0.26	0.06-1.2	0.08427
cg18921475	0.61	0.17-2.24	0.45669
cg17816908	2.59	0.15-44.57	0.51188
cg04167239	52.27	5.52-495.24	0.00056
cg19943238	0.01	0-0.2	0.00207
cg16015593	0	0-0.06	0.00277
cg13639452	0.02	0-0.58	0.02271
cg10266211	15.27	2.37-98.23	0.0041
cg02623400	14.6	2.31-92.14	0.00435
cg02153286	0.03	0-15.64	0.27611
cg22730626	0	0-0.01	0
cg04598121	12.83	1.24-133.15	0.03251
cg13364075	0.05	0.01-0.26	0.00044
cg10172979	0.24	0.06-0.98	0.04616
cg02086094	54.17	1.68-1751.32	0.02439
cg01421726	0.13	0.01-2.73	0.18761
cg09754845	28.16	3.78-209.82	0.00112
cg25094569	4.45	0.38-52.1	0.23448
cg02849719	0.06	0.01-0.54	0.01258
cg06699519	1.66	0.43-6.33	0.45967
cg00678286	0.32	0.04-2.56	0.28524
cg03087203	5.15	1.13-23.45	0.03412
cg15855970	4.95	0.64-38.51	0.12643
cg06971092	5.83	1.41-24.09	0.01495
cg26109981	0.11	0-4.05	0.23044
cg05553502	5.35	0.64-44.74	0.12152
cg10920224	2.42	0.96-6.14	0.06169
cg12595013	45.17	9.83-207.61	0
cg19504955	5.62	1.28-24.66	0.02204
cg26361041	0.3	0.05-1.6	0.15699
cg03432085	0.04	0.01-0.26	0.00069
cg03326762	6.18	1.22-31.21	0.02751
cg25363789	0.01	0-154.84	0.36832
cg07992500	1.12	0.06-20.19	0.93769
cg05972352	202636	477.02-86078307.49	8e-05
cg09482780	280.2	1.56-50175.15	0.03324
cg07382554	6.89	1.11-42.64	0.03803
cg09540565	0.01	0-0.11	0.00054
cg17006281	0.14	0.02-0.83	0.03025
cg14473102	41	12.75-131.85	0
cg14209518	0.11	0.02-0.52	0.00526
cg24724506	56.93	3.61-898.78	0.00409
cg06934523	0	0-0.13	0.01062
cg18236477	3.17	0.36-27.95	0.29976
cg14743812	0.34	0.09-1.24	0.10273
cg26279840	0.21	0.07-0.62	0.00461
cg14417498	41.87	2.57-681.92	0.00872
cg01805574	74.63	8.1-687.39	0.00014
cg01837657	37.78	2.13-670.92	0.01334
cg03168749	0.39	0.04-4.22	0.43668
cg08157459	0.41	0.07-2.38	0.32273
cg12664951	0.07	0.01-0.9	0.04142
cg26419880	4	0.68-23.39	0.12437
cg13481374	5.8034e+07	377.35-8925353405630.55	0.00335
cg27344022	2.82449e+06	12.63-631646122802.67	0.0181
cg14141843	0.03	0-0.24	0.00084
cg15697476	10.08	1.77-57.3	0.00919
cg12133754	4.83	0.18-131.44	0.3501
cg12017745	3.74	1.11-12.65	0.03354
cg08586642	0.01	0-0.08	0
cg06448705	0.72	0.11-4.76	0.73537
cg26654798	14.02	2.59-76.01	0.0022
cg07926491	0.08	0.01-0.72	0.02448
cg01214340	95.04	3.09-2926.74	0.0092
cg17203447	0.02	0-0.31	0.00539
cg18961681	16.32	3.58-74.32	0.00031
cg14696444	0	0-45.53	0.1205
cg10019018	0.07	0.01-0.35	0.00131
cg15444472	0.07	0.01-0.41	0.00282
cg14036479	2.75	0.01-1003.43	0.73718
cg13193239	12.33	1.07-142.17	0.04408
cg11637968	0.7	0.19-2.62	0.59966
cg00745389	39.12	4.46-342.92	0.00093
cg17097782	6.08	0.02-2218.07	0.54866
cg00149537	0.02	0-0.61	0.02623
cg04337403	246343	24.61-2465805466.6	0.00825
cg16590189	53.72	4.09-705.03	0.00242
cg16529477	5.2	1.62-16.68	0.00555
cg17250863	1.99	0.18-22.51	0.5779
cg15334391	0.21	0.02-1.94	0.16938
cg17774851	4.94	1.15-21.15	0.03142
cg13849419	0.71	0.21-2.41	0.58557
cg23949969	497.47	7.89-31361.79	0.00331
cg21884064	0.12	0.03-0.55	0.00622
cg00875989	11.12	1.28-96.84	0.02921
cg07640648	321.14	14.79-6973.75	0.00024
cg08599909	0.65	0.1-4.04	0.64304
cg02576892	0.04	0-0.5	0.01259
cg14339750	0.27	0.04-2.08	0.20947
cg21446511	17.4	2.23-135.54	0.00638
cg23746497	18.2	5.39-61.51	0
cg18015301	0.09	0.02-0.5	0.00541
cg02567289	0.04	0.01-0.2	0.00015
cg07336350	3.07	0.88-10.77	0.07943
cg03602212	0.01	0-0.19	0.00272
cg15787604	0.14	0-6.43	0.31471
cg26986062	0.04	0.01-0.25	0.00061
cg26198463	8.56	0-1103449.89	0.7206
cg01123787	0.07	0.01-0.44	0.00466
cg26238975	0.15	0.04-0.67	0.01237
cg11658054	0.04	0-1.24	0.06626
