# Supplementary material for: A methylomics‐associated nomogram predicts recurrence‐free survival of thyroid papillary carcinoma
Source: Cancer Med. 2020 Aug 11;9(19):7183–93. doi: 10.1002/cam4.3388 (PMC7541134; doi:10.1002/cam4.3388)
Supplement: Supplementary file 11 — Table S2 [file CAM4-9-7183-s011.xlsx]

## Sheet: Sheet1
Table S2. 6 DNA methylation signature-associated biological pathways
ID	correlation	pvalue
LOPEZ_MESOTELIOMA_SURVIVAL_TIME_UP	0.484078	0
NAKAMURA_LUNG_CANCER	0.457661	0
CHIANG_LIVER_CANCER_SUBCLASS_PROLIFERATION_UP	0.456637	0
VECCHI_GASTRIC_CANCER_EARLY_UP	0.45282	0
ANDERSEN_CHOLANGIOCARCINOMA_CLASS2	0.44957	0
SA_REG_CASCADE_OF_CYCLIN_EXPR	0.44165	0
LOPEZ_MESOTHELIOMA_SURVIVAL_WORST_VS_BEST_UP	0.438288	0
WHITFIELD_CELL_CYCLE_G2	0.43409	0
BURTON_ADIPOGENESIS_PEAK_AT_24HR	0.431326	0
NAKAYAMA_SOFT_TISSUE_TUMORS_PCA2_UP	0.431244	0
JAZAG_TGFB1_SIGNALING_UP	0.426785	0
CAIRO_PML_TARGETS_BOUND_BY_MYC_UP	0.42475	0
KOBAYASHI_EGFR_SIGNALING_24HR_DN	0.42151	0
LY_AGING_OLD_DN	0.420416	0
BILD_MYC_ONCOGENIC_SIGNATURE	0.419261	0
LEE_CALORIE_RESTRICTION_MUSCLE_DN	0.419109	0
LY_AGING_PREMATURE_DN	0.417638	0
REACTOME_BIOSYNTHESIS_OF_E_SERIES_18_S_RESOLVINS	0.415807	0
BIOCARTA_RANMS_PATHWAY	0.414295	0
KOKKINAKIS_METHIONINE_DEPRIVATION_96HR_DN	0.414267	0
SIMBULAN_PARP1_TARGETS_DN	0.41324	0
LINDGREN_BLADDER_CANCER_CLUSTER_2A_UP	0.40571	0
WANG_CISPLATIN_RESPONSE_AND_XPC_UP	0.404989	0
REACTOME_TP53_REGULATES_TRANSCRIPTION_OF_CELL_DEATH_GENES	0.401078	0
SLEBOS_HEAD_AND_NECK_CANCER_WITH_HPV_UP	0.39919	0
FUJIWARA_PARK2_IN_LIVER_CANCER_UP	0.398707	0
KRIEG_HYPOXIA_VIA_KDM3A	0.397707	0
KUMAR_AUTOPHAGY_NETWORK	0.396393	0
WU_APOPTOSIS_BY_CDKN1A_VIA_TP53	0.395785	0
TURASHVILI_BREAST_DUCTAL_CARCINOMA_VS_LOBULAR_NORMAL_UP	0.395771	0
LEE_LIVER_CANCER_SURVIVAL_DN	0.395749	0
MYLLYKANGAS_AMPLIFICATION_HOT_SPOT_17	0.393689	0
REACTOME_SYNTHESIS_OF_LIPOXINS_LX	0.393609	0
MYLLYKANGAS_AMPLIFICATION_HOT_SPOT_24	0.393444	0
HOFFMANN_LARGE_TO_SMALL_PRE_BII_LYMPHOCYTE_UP	0.392168	0
PID_FOXM1_PATHWAY	0.391264	0
ZAMORA_NOS2_TARGETS_UP	0.390126	0
VANTVEER_BREAST_CANCER_BRCA1_UP	0.390124	0
BIOCARTA_EFP_PATHWAY	0.389839	0
BIOCARTA_DNAFRAGMENT_PATHWAY	0.389747	0
JEON_SMAD6_TARGETS_DN	0.388248	0
NIKOLSKY_BREAST_CANCER_1Q21_AMPLICON	0.387772	0
REACTOME_BIOSYNTHESIS_OF_EPA_DERIVED_SPMS	0.387156	0
LIAO_METASTASIS	0.386626	0
REACTOME_BIOSYNTHESIS_OF_SPECIALIZED_PRORESOLVING_MEDIATORS_SPMS	0.386294	0
HU_GENOTOXIN_ACTION_DIRECT_VS_INDIRECT_24HR	0.386234	0
TURASHVILI_BREAST_DUCTAL_CARCINOMA_VS_DUCTAL_NORMAL_UP	0.385656	0
REACTOME_CYCLIN_A_B1_B2_ASSOCIATED_EVENTS_DURING_G2_M_TRANSITION	0.385169	0
MURATA_VIRULENCE_OF_H_PILORI	0.383485	0
REACTOME_SYNTHESIS_OF_5_EICOSATETRAENOIC_ACIDS	0.383281	0
HAHTOLA_MYCOSIS_FUNGOIDES_SKIN_DN	0.382302	0
REACTOME_ERYTHROPOIETIN_ACTIVATES_STAT5	0.382083	0
SABATES_COLORECTAL_ADENOMA_UP	0.381524	0
HOLLEMAN_DAUNORUBICIN_ALL_UP	0.381413	0
WEBER_METHYLATED_LCP_IN_FIBROBLAST_UP	0.381225	0
POMEROY_MEDULLOBLASTOMA_PROGNOSIS_DN	0.380123	0
CASTELLANO_HRAS_AND_NRAS_TARGETS_UP	0.379834	0
BURTON_ADIPOGENESIS_PEAK_AT_16HR	0.378834	0
DAZARD_UV_RESPONSE_CLUSTER_G3	0.378117	0
SHIPP_DLBCL_VS_FOLLICULAR_LYMPHOMA_UP	0.377905	0
WHITEFORD_PEDIATRIC_CANCER_MARKERS	0.377727	0
LI_WILMS_TUMOR_VS_FETAL_KIDNEY_2_UP	0.377455	0
RICKMAN_TUMOR_DIFFERENTIATED_MODERATELY_VS_POORLY_UP	0.377401	0
DELYS_THYROID_CANCER_UP	0.376901	0
CROONQUIST_NRAS_SIGNALING_DN	0.376043	0
MATTHEWS_SKIN_CARCINOGENESIS_VIA_JUN	0.376026	0
REACTOME_CHK1_CHK2_CDS1_MEDIATED_INACTIVATION_OF_CYCLIN_B:CDK1_COMPLEX	0.375503	0
REACTOME_RHO_GTPASES_ACTIVATE_FORMINS	0.375451	0
HATADA_METHYLATED_IN_LUNG_CANCER_DN	0.374545	0
KANG_CISPLATIN_RESISTANCE_UP	0.374443	0
FERRANDO_HOX11_NEIGHBORS	0.373902	0
SWEET_KRAS_ONCOGENIC_SIGNATURE	0.373439	0
PID_MYC_PATHWAY	0.372989	0
REACTOME_DEFECTIVE_GALNT3_CAUSES_FAMILIAL_HYPERPHOSPHATEMIC_TUMORAL_CALCINOSIS_HFTC	0.372732	0
MISSIAGLIA_REGULATED_BY_METHYLATION_DN	0.371805	0
BASAKI_YBX1_TARGETS_UP	0.371159	0
FOURNIER_ACINAR_DEVELOPMENT_LATE_2	0.370851	0
MORI_LARGE_PRE_BII_LYMPHOCYTE_UP	0.370692	0
ELVIDGE_HIF1A_TARGETS_DN	0.370585	0
BIOCARTA_RAN_PATHWAY	0.370054	0
WU_HBX_TARGETS_1_UP	0.369764	0
YIH_RESPONSE_TO_ARSENITE_C3	0.369311	0
ENK_UV_RESPONSE_EPIDERMIS_UP	0.369151	0
REACTOME_RUNX3_REGULATES_P14_ARF	0.36898	0
REACTOME_DEFECTIVE_C1GALT1C1_CAUSES_TN_POLYAGGLUTINATION_SYNDROME_TNPS	0.368932	0
BERENJENO_TRANSFORMED_BY_RHOA_UP	0.368621	0
LI_WILMS_TUMOR_ANAPLASTIC_UP	0.368443	0
LANDIS_BREAST_CANCER_PROGRESSION_UP	0.367857	0
FISCHER_G2_M_CELL_CYCLE	0.36767	0
KYNG_DNA_DAMAGE_BY_4NQO_OR_UV	0.367579	0
SHETH_LIVER_CANCER_VS_TXNIP_LOSS_PAM1	0.367463	0
SARRIO_EPITHELIAL_MESENCHYMAL_TRANSITION_UP	0.367418	0
ONDER_CDH1_TARGETS_3_DN	0.367092	0
BOYAULT_LIVER_CANCER_SUBCLASS_G123_UP	0.366795	0
REACTOME_DECTIN_2_FAMILY	0.366707	0
REACTOME_SODIUM_COUPLED_PHOSPHATE_COTRANSPORTERS	0.366398	0
LI_AMPLIFIED_IN_LUNG_CANCER	0.366146	0
TONKS_TARGETS_OF_RUNX1_RUNX1T1_FUSION_GRANULOCYTE_DN	0.366119	0
HUMMERICH_BENIGN_SKIN_TUMOR_UP	0.36587	0
BIOCARTA_PTC1_PATHWAY	0.365593	0
KOHOUTEK_CCNT1_TARGETS	0.364597	0
EGUCHI_CELL_CYCLE_RB1_TARGETS	0.364582	0
LU_TUMOR_VASCULATURE_UP	0.364284	0
LE_EGR2_TARGETS_UP	0.363947	0
REACTOME_RUNX1_AND_FOXP3_CONTROL_THE_DEVELOPMENT_OF_REGULATORY_T_LYMPHOCYTES_TREGS	0.363926	0
JIANG_TIP30_TARGETS_DN	0.363834	0
HUPER_BREAST_BASAL_VS_LUMINAL_DN	0.363606	0
PAL_PRMT5_TARGETS_UP	0.362501	0
BIOCARTA_SODD_PATHWAY	0.362422	0
ZHAN_MULTIPLE_MYELOMA_PR_UP	0.361617	0
RHODES_CANCER_META_SIGNATURE	0.361566	0
LANG_MYB_FAMILY_TARGETS	0.360986	0
LANDIS_ERBB2_BREAST_PRENEOPLASTIC_UP	0.359851	0
NAKAMURA_METASTASIS_MODEL_DN	0.359819	0
STANELLE_E2F1_TARGETS	0.359701	0
WU_HBX_TARGETS_2_UP	0.35969	0
BURTON_ADIPOGENESIS_3	0.359526	0
PATIL_LIVER_CANCER	0.359321	0
CROONQUIST_IL6_DEPRIVATION_DN	0.358201	0
KORKOLA_EMBRYONAL_CARCINOMA_UP	0.358162	0
REACTOME_TP53_REGULATES_TRANSCRIPTION_OF_SEVERAL_ADDITIONAL_CELL_DEATH_GENES_WHOSE_SPECIFIC_ROLES_IN_P53_DEPENDENT_APOPTOSIS_REMAIN_UNCERTAIN	0.358024	0
GRAHAM_CML_QUIESCENT_VS_CML_DIVIDING_DN	0.358016	0
KIM_BIPOLAR_DISORDER_OLIGODENDROCYTE_DENSITY_CORR_DN	0.357915	0
NIKOLSKY_BREAST_CANCER_1Q32_AMPLICON	0.357504	0
PID_P38_MK2_PATHWAY	0.357436	0
LOPEZ_MESOTHELIOMA_SURVIVAL_OVERALL_DN	0.357294	0
MUELLER_COMMON_TARGETS_OF_AML_FUSIONS_DN	0.357187	0
ODONNELL_TARGETS_OF_MYC_AND_TFRC_DN	0.356857	0
AIGNER_ZEB1_TARGETS	0.356556	0
PID_INTEGRIN_A9B1_PATHWAY	0.356418	0
PID_RAC1_PATHWAY	0.356358	0
REACTOME_CREB3_FACTORS_ACTIVATE_GENES	0.356238	0
LY_AGING_MIDDLE_DN	0.356132	0
MIKKELSEN_ES_LCP_WITH_H3K4ME3_AND_H3K27ME3	0.356065	0
REACTOME_ACTIVATION_OF_MATRIX_METALLOPROTEINASES	0.356034	0
DARWICHE_SKIN_TUMOR_PROMOTER_UP	0.35574	0
REACTOME_BIOSYNTHESIS_OF_MARESINS	0.355282	0
MUELLER_METHYLATED_IN_GLIOBLASTOMA	0.35522	0
MORI_IMMATURE_B_LYMPHOCYTE_DN	0.354981	0
YU_MYC_TARGETS_UP	0.354828	0
TANG_SENESCENCE_TP53_TARGETS_DN	0.354562	0
LOPEZ_MESOTHELIOMA_SURVIVAL_DN	0.35451	0
INAMURA_LUNG_CANCER_SCC_UP	0.354379	0
OZEN_MIR125B1_TARGETS	0.35413	0
GROSS_HYPOXIA_VIA_HIF1A_UP	0.353902	0
BIOCARTA_PML_PATHWAY	0.353612	0
DARWICHE_PAPILLOMA_RISK_LOW_UP	0.353551	0
ABRAHAM_ALPC_VS_MULTIPLE_MYELOMA_DN	0.353527	0
KOINUMA_COLON_CANCER_MSI_UP	0.353108	0
MONTERO_THYROID_CANCER_POOR_SURVIVAL_UP	0.352788	0
REACTOME_GALACTOSE_CATABOLISM	0.352735	0
REACTOME_MHC_CLASS_II_ANTIGEN_PRESENTATION	0.352596	0
REACTOME_COOPERATION_OF_PREFOLDIN_AND_TRIC_CCT_IN_ACTIN_AND_TUBULIN_FOLDING	0.352565	0
REACTOME_PREFOLDIN_MEDIATED_TRANSFER_OF_SUBSTRATE_TO_CCT_TRIC	0.3521	0
REACTOME_GRB7_EVENTS_IN_ERBB2_SIGNALING	0.351952	0
HINATA_NFKB_TARGETS_KERATINOCYTE_DN	0.351912	0
CROMER_TUMORIGENESIS_UP	0.351758	0
KASLER_HDAC7_TARGETS_1_DN	0.351641	0
WHITE_NEUROBLASTOMA_WITH_1P36.3_DELETION	0.351056	0
KORKOLA_EMBRYONAL_CARCINOMA	0.350303	0
REACTOME_MITOTIC_G2_G2_M_PHASES	0.350229	0
KRIEG_HYPOXIA_NOT_VIA_KDM3A	0.349924	0
RICKMAN_METASTASIS_DN	0.34952	0
CHIARADONNA_NEOPLASTIC_TRANSFORMATION_KRAS_UP	0.349337	0
FRASOR_RESPONSE_TO_SERM_OR_FULVESTRANT_DN	0.349144	0
OKAWA_NEUROBLASTOMA_1P36_31_DELETION	0.348718	0
GOBERT_OLIGODENDROCYTE_DIFFERENTIATION_UP	0.348684	0
SCIAN_CELL_CYCLE_TARGETS_OF_TP53_AND_TP73_DN	0.348386	0
ZHOU_CELL_CYCLE_GENES_IN_IR_RESPONSE_24HR	0.347608	0
KONG_E2F3_TARGETS	0.347499	0
DARWICHE_PAPILLOMA_RISK_HIGH_UP	0.347473	0
REACTOME_TP53_REGULATES_TRANSCRIPTION_OF_GENES_INVOLVED_IN_G2_CELL_CYCLE_ARREST	0.347435	0
TSAI_DNAJB4_TARGETS_DN	0.347411	0
BOSCO_EPITHELIAL_DIFFERENTIATION_MODULE	0.346499	0
LEE_EARLY_T_LYMPHOCYTE_UP	0.34538	0
KUMAR_PATHOGEN_LOAD_BY_MACROPHAGES	0.344719	0
VERHAAK_GLIOBLASTOMA_MESENCHYMAL	0.344294	2.22045e-16
HASEGAWA_TUMORIGENESIS_BY_RET_C634R	0.344185	2.22045e-16
SWEET_KRAS_TARGETS_DN	0.344163	2.22045e-16
WILLIAMS_ESR1_TARGETS_UP	0.343765	2.22045e-16
CHIARADONNA_NEOPLASTIC_TRANSFORMATION_KRAS_CDC25_UP	0.34338	2.22045e-16
ROSTY_CERVICAL_CANCER_PROLIFERATION_CLUSTER	0.343291	2.22045e-16
MINGUEZ_LIVER_CANCER_VASCULAR_INVASION_UP	0.343266	2.22045e-16
MARTINELLI_IMMATURE_NEUTROPHIL_UP	0.343239	2.22045e-16
ABBUD_LIF_SIGNALING_1_UP	0.342636	2.22045e-16
HIRSCH_CELLULAR_TRANSFORMATION_SIGNATURE_UP	0.342594	2.22045e-16
GRADE_COLON_AND_RECTAL_CANCER_UP	0.342281	2.22045e-16
RAY_ALZHEIMERS_DISEASE	0.342225	4.44089e-16
JOHANSSON_GLIOMAGENESIS_BY_PDGFB_UP	0.341992	4.44089e-16
GRUETZMANN_PANCREATIC_CANCER_UP	0.341935	4.44089e-16
REACTOME_IRF3_MEDIATED_INDUCTION_OF_TYPE_I_IFN	0.34189	4.44089e-16
REACTOME_TP53_REGULATES_TRANSCRIPTION_OF_GENES_INVOLVED_IN_CYTOCHROME_C_RELEASE	0.341843	4.44089e-16
ZHANG_BREAST_CANCER_PROGENITORS_DN	0.341264	4.44089e-16
TONKS_TARGETS_OF_RUNX1_RUNX1T1_FUSION_SUSTAINED_IN_GRANULOCYTE_DN	0.340938	4.44089e-16
KEGG_P53_SIGNALING_PATHWAY	0.340863	4.44089e-16
REACTOME_FREE_FATTY_ACID_RECEPTORS	0.340386	4.44089e-16
CREIGHTON_ENDOCRINE_THERAPY_RESISTANCE_1	0.340305	4.44089e-16
REACTOME_REGULATION_OF_INNATE_IMMUNE_RESPONSES_TO_CYTOSOLIC_DNA	0.34029	4.44089e-16
KEGG_CELL_CYCLE	0.340252	4.44089e-16
GALI_TP53_TARGETS_APOPTOTIC_DN	0.34012	4.44089e-16
DELPUECH_FOXO3_TARGETS_UP	0.33958	4.44089e-16
MYLLYKANGAS_AMPLIFICATION_HOT_SPOT_25	0.339392	4.44089e-16
REACTOME_STING_MEDIATED_INDUCTION_OF_HOST_IMMUNE_RESPONSES	0.339312	4.44089e-16
REACTOME_G2_PHASE	0.338482	4.44089e-16
FINETTI_BREAST_CANCER_KINOME_RED	0.33845	6.66134e-16
BYSTRYKH_HEMATOPOIESIS_STEM_CELL_RUNX1	0.338444	6.66134e-16
REACTOME_FORMATION_OF_TUBULIN_FOLDING_INTERMEDIATES_BY_CCT_TRIC	0.338165	6.66134e-16
YORDY_RECIPROCAL_REGULATION_BY_ETS1_AND_SP100_UP	0.338028	6.66134e-16
NAKAMURA_METASTASIS	0.337929	6.66134e-16
YANG_BREAST_CANCER_ESR1_BULK_DN	0.337514	8.88178e-16
PID_HIF1A_PATHWAY	0.336975	8.88178e-16
MAEKAWA_ATF2_TARGETS	0.336527	8.88178e-16
FIGUEROA_AML_METHYLATION_CLUSTER_3_DN	0.336219	8.88178e-16
GAL_LEUKEMIC_STEM_CELL_DN	0.335965	8.88178e-16
PID_TOLL_ENDOGENOUS_PATHWAY	0.335957	8.88178e-16
RUIZ_TNC_TARGETS_DN	0.335911	8.88178e-16
BENPORATH_PROLIFERATION	0.33549	1.11022e-15
OLSSON_E2F3_TARGETS_UP	0.335455	1.11022e-15
REACTOME_CARBOXYTERMINAL_POST_TRANSLATIONAL_MODIFICATIONS_OF_TUBULIN	0.335077	1.33227e-15
PIONTEK_PKD1_TARGETS_DN	0.334955	1.33227e-15
FARMER_BREAST_CANCER_CLUSTER_2	0.33471	1.33227e-15
WANG_BARRETTS_ESOPHAGUS_AND_ESOPHAGUS_CANCER_DN	0.334497	1.33227e-15
SATO_SILENCED_BY_METHYLATION_IN_PANCREATIC_CANCER_1	0.334445	1.33227e-15
WANG_RESPONSE_TO_GSK3_INHIBITOR_SB216763_DN	0.334196	1.33227e-15
CROMER_METASTASIS_DN	0.333888	1.55431e-15
MANN_RESPONSE_TO_AMIFOSTINE_UP	0.333352	1.77636e-15
RIZKI_TUMOR_INVASIVENESS_2D_DN	0.333027	1.77636e-15
PID_INTEGRIN5_PATHWAY	0.333001	1.77636e-15
REACTOME_ANTIMICROBIAL_PEPTIDES	0.33267	1.9984e-15
GRAHAM_CML_DIVIDING_VS_NORMAL_QUIESCENT_UP	0.332467	2.22045e-15
REACTOME_NUCLEOTIDE_LIKE_PURINERGIC_RECEPTORS	0.332381	2.22045e-15
CREIGHTON_ENDOCRINE_THERAPY_RESISTANCE_4	0.33217	2.22045e-15
SONG_TARGETS_OF_IE86_CMV_PROTEIN	0.332011	2.22045e-15
MISHRA_CARCINOMA_ASSOCIATED_FIBROBLAST_DN	0.331435	2.66454e-15
PID_IL27_PATHWAY	0.330936	2.88658e-15
REACTOME_CASPASE_ACTIVATION_VIA_EXTRINSIC_APOPTOTIC_SIGNALLING_PATHWAY	0.330793	3.10862e-15
GENTLES_LEUKEMIC_STEM_CELL_DN	0.330578	3.10862e-15
LINDSTEDT_DENDRITIC_CELL_MATURATION_B	0.329896	3.55271e-15
XU_HGF_SIGNALING_NOT_VIA_AKT1_6HR	0.329734	3.55271e-15
WEIGEL_OXIDATIVE_STRESS_BY_TBH_AND_H2O2	0.329374	3.9968e-15
WIERENGA_STAT5A_TARGETS_GROUP1	0.329357	3.9968e-15
REACTOME_THE_NLRP3_INFLAMMASOME	0.329124	3.9968e-15
RICKMAN_HEAD_AND_NECK_CANCER_B	0.328959	4.44089e-15
LIN_SILENCED_BY_TUMOR_MICROENVIRONMENT	0.328847	4.44089e-15
REACTOME_INFLUENZA_INFECTION	0.328805	4.44089e-15
WANG_BARRETTS_ESOPHAGUS_DN	0.328769	4.44089e-15
REICHERT_MITOSIS_LIN9_TARGETS	0.328738	4.44089e-15
KEGG_VIRAL_MYOCARDITIS	0.328725	4.44089e-15
PURBEY_TARGETS_OF_CTBP1_NOT_SATB1_UP	0.328403	4.88498e-15
REACTOME_INTERLEUKIN_18_SIGNALING	0.328341	4.88498e-15
ZWANG_EGF_INTERVAL_DN	0.328204	4.88498e-15
FOURNIER_ACINAR_DEVELOPMENT_LATE_DN	0.327909	5.32907e-15
QI_PLASMACYTOMA_DN	0.327805	5.32907e-15
STEARMAN_TUMOR_FIELD_EFFECT_UP	0.327282	5.9952e-15
YAO_TEMPORAL_RESPONSE_TO_PROGESTERONE_CLUSTER_9	0.327121	6.21725e-15
WHITFIELD_CELL_CYCLE_LITERATURE	0.326607	6.88338e-15
BIOCARTA_NPC_PATHWAY	0.32658	6.88338e-15
PROVENZANI_METASTASIS_DN	0.326403	7.10543e-15
THILLAINADESAN_ZNF217_TARGETS_UP	0.326143	7.54952e-15
HOFFMANN_PRE_BI_TO_LARGE_PRE_BII_LYMPHOCYTE_UP	0.325946	7.99361e-15
CHICAS_RB1_TARGETS_SENESCENT	0.32594	7.99361e-15
ISHIDA_E2F_TARGETS	0.325756	7.99361e-15
ZHAN_VARIABLE_EARLY_DIFFERENTIATION_GENES_DN	0.325532	8.43769e-15
MIKKELSEN_ES_ICP_WITH_H3K4ME3_AND_H3K27ME3	0.325524	8.43769e-15
RICKMAN_HEAD_AND_NECK_CANCER_C	0.325259	8.88178e-15
TURASHVILI_BREAST_LOBULAR_CARCINOMA_VS_LOBULAR_NORMAL_DN	0.32513	9.32587e-15
MEISSNER_NPC_HCP_WITH_H3K27ME3	0.325103	9.32587e-15
XU_CREBBP_TARGETS_UP	0.32507	9.32587e-15
PEART_HDAC_PROLIFERATION_CLUSTER_DN	0.324957	9.54792e-15
SESTO_RESPONSE_TO_UV_C0	0.324714	9.99201e-15
JOHNSTONE_PARVB_TARGETS_3_UP	0.324671	1.02141e-14
ZHENG_IL22_SIGNALING_UP	0.324382	1.06581e-14
SA_G1_AND_S_PHASES	0.324286	1.08802e-14
SHEPARD_BMYB_MORPHOLINO_DN	0.32424	1.11022e-14
FURUKAWA_DUSP6_TARGETS_PCI35_DN	0.324228	1.11022e-14
BHATTACHARYA_EMBRYONIC_STEM_CELL	0.323855	1.19904e-14
CUI_TCF21_TARGETS_2_UP	0.323465	1.28786e-14
FERRANDO_T_ALL_WITH_MLL_ENL_FUSION_DN	0.323051	1.37668e-14
REACTOME_REGULATED_NECROSIS	0.32287	1.44329e-14
REACTOME_NEUTROPHIL_DEGRANULATION	0.322818	1.46549e-14
GAVIN_IL2_RESPONSIVE_FOXP3_TARGETS_UP	0.322303	1.59872e-14
SMID_BREAST_CANCER_RELAPSE_IN_LUNG_UP	0.321703	1.82077e-14
MARTORIATI_MDM4_TARGETS_NEUROEPITHELIUM_UP	0.321478	1.90958e-14
RASHI_NFKB1_TARGETS	0.320957	2.08722e-14
LIAO_HAVE_SOX4_BINDING_SITES	0.320681	2.22045e-14
REACTOME_DISEASES_ASSOCIATED_WITH_SURFACTANT_METABOLISM	0.320227	2.42029e-14
VERRECCHIA_RESPONSE_TO_TGFB1_C4	0.32014	2.4647e-14
REACTOME_INTERLEUKIN_1_SIGNALING	0.320096	2.4869e-14
MATTIOLI_MULTIPLE_MYELOMA_SUBGROUPS	0.319909	2.57572e-14
REACTOME_SPERM_MOTILITY_AND_TAXES	0.319835	2.62013e-14
REACTOME_NEURODEGENERATIVE_DISEASES	0.319543	2.75335e-14
WILSON_PROTEASES_AT_TUMOR_BONE_INTERFACE_DN	0.31948	2.79776e-14
KEGG_ASTHMA	0.319196	2.9754e-14
WEBER_METHYLATED_LCP_IN_SPERM_UP	0.319116	3.01981e-14
BOYAULT_LIVER_CANCER_SUBCLASS_G5_DN	0.318764	3.21965e-14
REACTOME_IRF3_MEDIATED_ACTIVATION_OF_TYPE_1_IFN	0.3186	3.33067e-14
BROWN_MYELOID_CELL_DEVELOPMENT_UP	0.318353	3.4861e-14
REACTOME_RHO_GTPASE_EFFECTORS	0.318041	3.70814e-14
TONKS_TARGETS_OF_RUNX1_RUNX1T1_FUSION_SUSTAINED_IN_MONOCYTE_DN	0.318029	3.73035e-14
BIOCARTA_INFLAM_PATHWAY	0.317969	3.75255e-14
COATES_MACROPHAGE_M1_VS_M2_DN	0.317914	3.79696e-14
AIYAR_COBRA1_TARGETS_DN	0.317652	3.9968e-14
PARK_TRETINOIN_RESPONSE_AND_PML_RARA_FUSION	0.317416	4.17444e-14
AFFAR_YY1_TARGETS_DN	0.317098	4.44089e-14
LEE_LIVER_CANCER_MYC_E2F1_UP	0.317056	4.4853e-14
REACTOME_CELL_CYCLE_MITOTIC	0.317021	4.50751e-14
TUOMISTO_TUMOR_SUPPRESSION_BY_COL13A1_UP	0.316974	4.55191e-14
CHEOK_RESPONSE_TO_HD_MTX_UP	0.316825	4.68514e-14
MARKEY_RB1_CHRONIC_LOF_UP	0.316694	4.79616e-14
LIAN_NEUTROPHIL_GRANULE_CONSTITUENTS	0.316682	4.81837e-14
WALLACE_PROSTATE_CANCER_UP	0.31654	4.95159e-14
REACTOME_CYP2E1_REACTIONS	0.316403	5.08482e-14
DUTERTRE_ESTRADIOL_RESPONSE_24HR_UP	0.316365	5.10703e-14
NAKAYAMA_SOFT_TISSUE_TUMORS_PCA1_UP	0.31635	5.12923e-14
WANG_RESPONSE_TO_BEXAROTENE_UP	0.316269	5.21805e-14
BIOCARTA_TH1TH2_PATHWAY	0.31625	5.24025e-14
IIZUKA_LIVER_CANCER_PROGRESSION_G2_G3_DN	0.316134	5.35127e-14
REACTOME_CONDENSATION_OF_PROMETAPHASE_CHROMOSOMES	0.315642	5.88418e-14
ONDER_CDH1_TARGETS_2_DN	0.315411	6.15064e-14
HOLLERN_EMT_BREAST_TUMOR_DN	0.315085	6.52811e-14
ODONNELL_TFRC_TARGETS_DN	0.314805	6.90559e-14
CAIRO_HEPATOBLASTOMA_CLASSES_UP	0.314784	6.92779e-14
AKL_HTLV1_INFECTION_UP	0.31478	6.92779e-14
KEGG_ALLOGRAFT_REJECTION	0.314454	7.37188e-14
CHARAFE_BREAST_CANCER_BASAL_VS_MESENCHYMAL_UP	0.314444	7.39409e-14
BOHN_PRIMARY_IMMUNODEFICIENCY_SYNDROM_UP	0.314387	7.4607e-14
REACTOME_GENE_AND_PROTEIN_EXPRESSION_BY_JAK_STAT_SIGNALING_AFTER_INTERLEUKIN_12_STIMULATION	0.313745	8.43769e-14
DARWICHE_SQUAMOUS_CELL_CARCINOMA_UP	0.313725	8.4821e-14
KEGG_GRAFT_VERSUS_HOST_DISEASE	0.313708	8.50431e-14
SMID_BREAST_CANCER_BASAL_UP	0.313616	8.65974e-14
NADLER_OBESITY_UP	0.313542	8.79297e-14
WHITESIDE_CISPLATIN_RESISTANCE_DN	0.313538	8.79297e-14
SESTO_RESPONSE_TO_UV_C1	0.313343	9.10383e-14
BRUINS_UVC_RESPONSE_MIDDLE	0.312795	1.01252e-13
BIOCARTA_CELLCYCLE_PATHWAY	0.311998	1.17684e-13
REACTOME_TRANSPORT_OF_CONNEXONS_TO_THE_PLASMA_MEMBRANE	0.311949	1.18794e-13
SESTO_RESPONSE_TO_UV_C6	0.311652	1.25677e-13
RHODES_UNDIFFERENTIATED_CANCER	0.311561	1.27898e-13
SMIRNOV_CIRCULATING_ENDOTHELIOCYTES_IN_CANCER_UP	0.311526	1.28786e-13
REACTOME_CASPASE_ACTIVATION_VIA_DEATH_RECEPTORS_IN_THE_PRESENCE_OF_LIGAND	0.311302	1.34115e-13
TERAMOTO_OPN_TARGETS_CLUSTER_4	0.311192	1.37002e-13
COLDREN_GEFITINIB_RESISTANCE_DN	0.310934	1.43885e-13
KEGG_LEISHMANIA_INFECTION	0.310905	1.44773e-13
GAVIN_FOXP3_TARGETS_CLUSTER_T7	0.310638	1.52101e-13
LU_TUMOR_ENDOTHELIAL_MARKERS_UP	0.310635	1.52323e-13
REACTOME_CA2PLUS_ACTIVATED_KPLUS_CHANNELS	0.310418	1.5854e-13
REACTOME_MITOTIC_METAPHASE_AND_ANAPHASE	0.310339	1.6076e-13
REACTOME_REGULATION_BY_C_FLIP	0.310201	1.65201e-13
DOANE_RESPONSE_TO_ANDROGEN_DN	0.310148	1.66755e-13
LE_SKI_TARGETS_UP	0.310045	1.70086e-13
HUANG_FOXA2_TARGETS_DN	0.309993	1.7164e-13
REACTOME_REMOVAL_OF_AMINOTERMINAL_PROPEPTIDES_FROM_GAMMA_CARBOXYLATED_PROTEINS	0.309984	1.71863e-13
BIOCARTA_MHC_PATHWAY	0.309937	1.73639e-13
AMIT_EGF_RESPONSE_20_MCF10A	0.309831	1.7697e-13
REACTOME_INTERLEUKIN_10_SIGNALING	0.309707	1.81188e-13
BROWNE_HCMV_INFECTION_8HR_DN	0.309651	1.82965e-13
NABA_ECM_REGULATORS	0.309391	1.92291e-13
BIOCARTA_PEPI_PATHWAY	0.309229	1.98064e-13
GALI_TP53_TARGETS_APOPTOTIC_UP	0.30907	2.04059e-13
RIZ_ERYTHROID_DIFFERENTIATION	0.308988	2.07168e-13
REACTOME_INTERLEUKIN_12_FAMILY_SIGNALING	0.308876	2.11609e-13
KORKOLA_CHORIOCARCINOMA_UP	0.308727	2.17604e-13
BARIS_THYROID_CANCER_DN	0.308654	2.20712e-13
REACTOME_INTERLEUKIN_21_SIGNALING	0.308578	2.23821e-13
GOLDRATH_ANTIGEN_RESPONSE	0.308412	2.30704e-13
REACTOME_TAK1_ACTIVATES_NFKB_BY_PHOSPHORYLATION_AND_ACTIVATION_OF_IKKS_COMPLEX	0.30837	2.32703e-13
GAURNIER_PSMD4_TARGETS	0.30833	2.34257e-13
REACTOME_ZBP1_DAI_MEDIATED_INDUCTION_OF_TYPE_I_IFNS	0.308095	2.44693e-13
XU_HGF_TARGETS_INDUCED_BY_AKT1_48HR_UP	0.308082	2.45359e-13
MYLLYKANGAS_AMPLIFICATION_HOT_SPOT_15	0.308066	2.46025e-13
PID_AURORA_A_PATHWAY	0.308061	2.4647e-13
REACTOME_TNF_SIGNALING	0.308016	2.48246e-13
REACTOME_CYTOSOLIC_SENSORS_OF_PATHOGEN_ASSOCIATED_DNA	0.307968	2.50466e-13
KEGG_SYSTEMIC_LUPUS_ERYTHEMATOSUS	0.307912	2.53131e-13
SHEDDEN_LUNG_CANCER_POOR_SURVIVAL_A6	0.307856	2.55795e-13
HELLER_SILENCED_BY_METHYLATION_UP	0.30778	2.5957e-13
REACTOME_CLEC7A_INFLAMMASOME_PATHWAY	0.307717	2.62679e-13
REACTOME_SURFACTANT_METABOLISM	0.307716	2.62679e-13
LI_WILMS_TUMOR_VS_FETAL_KIDNEY_1_DN	0.307651	2.66009e-13
FARDIN_HYPOXIA_11	0.307596	2.68674e-13
REACTOME_INTERLEUKIN_1_FAMILY_SIGNALING	0.307448	2.76223e-13
KOYAMA_SEMA3B_TARGETS_UP	0.307448	2.76223e-13
SHIN_B_CELL_LYMPHOMA_CLUSTER_5	0.307404	2.78444e-13
PID_MYC_ACTIV_PATHWAY	0.307391	2.78888e-13
FERREIRA_EWINGS_SARCOMA_UNSTABLE_VS_STABLE_UP	0.307067	2.96208e-13
REACTOME_PROGRAMMED_CELL_DEATH	0.306488	3.29958e-13
POOLA_INVASIVE_BREAST_CANCER_UP	0.306323	3.40172e-13
AMIT_EGF_RESPONSE_480_HELA	0.306291	3.42171e-13
HUMMERICH_SKIN_CANCER_PROGRESSION_UP	0.306227	3.4639e-13
QI_HYPOXIA	0.306217	3.46834e-13
REACTOME_ACTIVATION_OF_C3_AND_C5	0.306097	3.54605e-13
REACTOME_RUNX1_REGULATES_TRANSCRIPTION_OF_GENES_INVOLVED_IN_DIFFERENTIATION_OF_MYELOID_CELLS	0.30596	3.63709e-13
REACTOME_ALTERNATIVE_COMPLEMENT_ACTIVATION	0.305803	3.74367e-13
REACTOME_DEX_H_BOX_HELICASES_ACTIVATE_TYPE_I_IFN_AND_INFLAMMATORY_CYTOKINES_PRODUCTION	0.305798	3.74811e-13
REACTOME_RESOLUTION_OF_SISTER_CHROMATID_COHESION	0.305569	3.91021e-13
SMID_BREAST_CANCER_RELAPSE_IN_BONE_DN	0.305477	3.97682e-13
GRAHAM_CML_DIVIDING_VS_NORMAL_DIVIDING_DN	0.305258	4.13891e-13
MIKKELSEN_MCV6_LCP_WITH_H3K4ME3	0.305163	4.21441e-13
KARLSSON_TGFB1_TARGETS_UP	0.305096	4.2677e-13
REACTOME_KERATAN_SULFATE_BIOSYNTHESIS	0.304995	4.34541e-13
TIEN_INTESTINE_PROBIOTICS_6HR_UP	0.304883	4.43645e-13
REACTOME_POST_CHAPERONIN_TUBULIN_FOLDING_PATHWAY	0.30488	4.43867e-13
LIANG_SILENCED_BY_METHYLATION_DN	0.304693	4.5941e-13
PID_A6B1_A6B4_INTEGRIN_PATHWAY	0.30461	4.66294e-13
REACTOME_RUNX2_REGULATES_CHONDROCYTE_MATURATION	0.30459	4.6807e-13
HADDAD_T_LYMPHOCYTE_AND_NK_PROGENITOR_DN	0.304501	4.76064e-13
KEGG_ANTIGEN_PROCESSING_AND_PRESENTATION	0.304427	4.82503e-13
PID_INTEGRIN2_PATHWAY	0.304389	4.85834e-13
REACTOME_INTERLEUKIN_35_SIGNALLING	0.304285	4.95159e-13
REACTOME_PYRIMIDINE_SALVAGE	0.304152	5.07372e-13
SOTIRIOU_BREAST_CANCER_GRADE_1_VS_3_UP	0.304012	5.20473e-13
REACTOME_MITOTIC_G1_G1_S_PHASES	0.303811	5.40012e-13
REACTOME_NUCLEOBASE_CATABOLISM	0.303787	5.42677e-13
REACTOME_HIV_LIFE_CYCLE	0.303736	5.47562e-13
GOLDRATH_IMMUNE_MEMORY	0.3035	5.71987e-13
RODWELL_AGING_KIDNEY_UP	0.303313	5.91749e-13
CHEN_LIVER_METABOLISM_QTL_CIS	0.303306	5.92415e-13
KEGG_TYPE_I_DIABETES_MELLITUS	0.302864	6.42153e-13
RICKMAN_TUMOR_DIFFERENTIATED_WELL_VS_POORLY_DN	0.302854	6.43485e-13
REACTOME_INTERLEUKIN_9_SIGNALING	0.302827	6.46594e-13
WU_CELL_MIGRATION	0.302762	6.54365e-13
REACTOME_CELL_CYCLE_CHECKPOINTS	0.302705	6.61249e-13
REACTOME_PYRIMIDINE_CATABOLISM	0.302604	6.73461e-13
KYNG_DNA_DAMAGE_BY_UV	0.302536	6.81899e-13
RASHI_RESPONSE_TO_IONIZING_RADIATION_2	0.302479	6.89004e-13
KENNY_CTNNB1_TARGETS_UP	0.302476	6.89226e-13
REACTOME_NUCLEAR_ENVELOPE_REASSEMBLY	0.302253	7.18092e-13
REACTOME_SIGNALING_BY_MST1	0.302239	7.19869e-13
PID_ARF6_DOWNSTREAM_PATHWAY	0.30218	7.2764e-13
REACTOME_INNATE_IMMUNE_SYSTEM	0.302066	7.42961e-13
MCBRYAN_PUBERTAL_BREAST_4_5WK_UP	0.301987	7.53619e-13
REACTOME_POLB_DEPENDENT_LONG_PATCH_BASE_EXCISION_REPAIR	0.301683	7.96474e-13
BASSO_CD40_SIGNALING_UP	0.301587	8.10463e-13
DAZARD_UV_RESPONSE_CLUSTER_G24	0.301344	8.471e-13
BROWNE_HCMV_INFECTION_2HR_DN	0.301276	8.57536e-13
KEGG_INTESTINAL_IMMUNE_NETWORK_FOR_IGA_PRODUCTION	0.301259	8.60201e-13
RODRIGUES_THYROID_CARCINOMA_ANAPLASTIC_UP	0.300997	9.02167e-13
BOYAULT_LIVER_CANCER_SUBCLASS_G56_DN	0.30078	9.38361e-13
KANG_DOXORUBICIN_RESISTANCE_UP	0.300772	9.39693e-13
KYNG_NORMAL_AGING_UP	0.300763	9.41025e-13
BIOCARTA_HIVNEF_PATHWAY	0.300661	9.58789e-13
REACTOME_SUMOYLATION_OF_IMMUNE_RESPONSE_PROTEINS	0.30062	9.65894e-13
WANG_TARGETS_OF_MLL_CBP_FUSION_UP	0.300534	9.80993e-13
HOSHIDA_LIVER_CANCER_SUBCLASS_S1	0.300447	9.96536e-13
CHIARADONNA_NEOPLASTIC_TRANSFORMATION_KRAS_CDC25_DN	0.300382	1.00853e-12
PARK_APL_PATHOGENESIS_DN	0.300291	1.02496e-12
PEDERSEN_TARGETS_OF_611CTF_ISOFORM_OF_ERBB2	0.300171	1.04761e-12
HENDRICKS_SMARCA4_TARGETS_DN	0.300135	1.05427e-12
KALMA_E2F1_TARGETS	0.300131	1.05516e-12
TURASHVILI_BREAST_LOBULAR_CARCINOMA_VS_DUCTAL_NORMAL_UP	0.300089	1.06315e-12
PID_CASPASE_PATHWAY	0.300063	1.06803e-12
VERRECCHIA_RESPONSE_TO_TGFB1_C2	0.299925	1.09512e-12
BIOCARTA_EICOSANOID_PATHWAY	0.299508	1.18061e-12
KAMMINGA_EZH2_TARGETS	0.299495	1.1835e-12
WAMUNYOKOLI_OVARIAN_CANCER_LMP_UP	0.29945	1.19327e-12
YIH_RESPONSE_TO_ARSENITE_C5	0.299313	1.22302e-12
MCBRYAN_PUBERTAL_TGFB1_TARGETS_DN	0.298912	1.31428e-12
DAZARD_UV_RESPONSE_CLUSTER_G1	0.298866	1.32538e-12
NIKOLSKY_BREAST_CANCER_17Q11_Q21_AMPLICON	0.298827	1.33449e-12
TSUTSUMI_FBXW8_TARGETS	0.298827	1.33449e-12
REACTOME_LDL_CLEARANCE	0.298753	1.35225e-12
BANDRES_RESPONSE_TO_CARMUSTIN_MGMT_48HR_DN	0.298167	1.50235e-12
PURBEY_TARGETS_OF_CTBP1_NOT_SATB1_DN	0.297926	1.56875e-12
MUELLER_COMMON_TARGETS_OF_AML_FUSIONS_UP	0.297818	1.59939e-12
LENAOUR_DENDRITIC_CELL_MATURATION_UP	0.297817	1.59961e-12
TSENG_IRS1_TARGETS_UP	0.29755	1.67821e-12
MILICIC_FAMILIAL_ADENOMATOUS_POLYPOSIS_UP	0.297548	1.67866e-12
ROESSLER_LIVER_CANCER_METASTASIS_UP	0.297499	1.69353e-12
MARTINELLI_IMMATURE_NEUTROPHIL_DN	0.297354	1.73794e-12
GHO_ATF5_TARGETS_DN	0.297326	1.7466e-12
BIOCARTA_P38MAPK_PATHWAY	0.297164	1.79767e-12
REACTOME_NUCLEOTIDE_BINDING_DOMAIN_LEUCINE_RICH_REPEAT_CONTAINING_RECEPTOR_NLR_SIGNALING_PATHWAYS	0.297011	1.84741e-12
REACTOME_ARACHIDONIC_ACID_METABOLISM	0.296906	1.88272e-12
BIOCARTA_BLYMPHOCYTE_PATHWAY	0.296794	1.92069e-12
REACTOME_CELL_CYCLE	0.296688	1.9571e-12
REACTOME_PD_1_SIGNALING	0.29662	1.98108e-12
CHEN_LUNG_CANCER_SURVIVAL	0.296545	2.00773e-12
REACTOME_SYNTHESIS_OF_UDP_N_ACETYL_GLUCOSAMINE	0.296357	2.07612e-12
ZHOU_CELL_CYCLE_GENES_IN_IR_RESPONSE_6HR	0.296219	2.12785e-12
NOUSHMEHR_GBM_SILENCED_BY_METHYLATION	0.296135	2.15983e-12
SMID_BREAST_CANCER_RELAPSE_IN_PLEURA_DN	0.296081	2.18048e-12
KEGG_CELL_ADHESION_MOLECULES_CAMS	0.296064	2.18736e-12
NEMETH_INFLAMMATORY_RESPONSE_LPS_DN	0.296012	2.20757e-12
TIAN_TNF_SIGNALING_VIA_NFKB	0.29555	2.39631e-12
REN_MIF_TARGETS_DN	0.295493	2.42051e-12
YANG_BREAST_CANCER_ESR1_DN	0.295298	2.506e-12
FARMER_BREAST_CANCER_CLUSTER_8	0.295271	2.51776e-12
BIOCARTA_FREE_PATHWAY	0.295192	2.55351e-12
DIRMEIER_LMP1_RESPONSE_LATE_UP	0.295023	2.63123e-12
REACTOME_FCGR_ACTIVATION	0.294818	2.72804e-12
REACTOME_ACTIVATED_TAK1_MEDIATES_P38_MAPK_ACTIVATION	0.294765	2.7538e-12
BIOCARTA_MSP_PATHWAY	0.294689	2.79154e-12
MACLACHLAN_BRCA1_TARGETS_UP	0.294672	2.79954e-12
SANCHEZ_MDM2_TARGETS	0.294608	2.83151e-12
MAGRANGEAS_MULTIPLE_MYELOMA_IGG_VS_IGA_DN	0.294245	3.01892e-12
LIN_APC_TARGETS	0.294019	3.14238e-12
CHUANG_OXIDATIVE_STRESS_RESPONSE_DN	0.293755	3.29159e-12
BIOCARTA_DC_PATHWAY	0.293689	3.33022e-12
STAMBOLSKY_RESPONSE_TO_VITAMIN_D3_DN	0.293597	3.38485e-12
SCHLINGEMANN_SKIN_CARCINOGENESIS_TPA_UP	0.293582	3.39329e-12
REACTOME_PHOSPHORYLATION_OF_CD3_AND_TCR_ZETA_CHAINS	0.293488	3.45013e-12
BIOCARTA_GRANULOCYTES_PATHWAY	0.293405	3.5012e-12
CAIRO_HEPATOBLASTOMA_POOR_SURVIVAL	0.293331	3.54694e-12
REACTOME_INTERLEUKIN_12_SIGNALING	0.293258	3.59268e-12
HOEGERKORP_CD44_TARGETS_DIRECT_DN	0.293202	3.62865e-12
REACTOME_MRNA_EDITING:_C_TO_U_CONVERSION	0.29317	3.64864e-12
VANASSE_BCL2_TARGETS_UP	0.293159	3.65574e-12
NAGY_STAGA_COMPONENTS_HUMAN	0.293114	3.68483e-12
ICHIBA_GRAFT_VERSUS_HOST_DISEASE_35D_UP	0.293045	3.72991e-12
INGA_TP53_TARGETS	0.293027	3.7419e-12
KEGG_PATHOGENIC_ESCHERICHIA_COLI_INFECTION	0.293018	3.74722e-12
GAVIN_FOXP3_TARGETS_CLUSTER_P6	0.29296	3.78586e-12
MCLACHLAN_DENTAL_CARIES_UP	0.292832	3.87201e-12
REACTOME_SUMOYLATION_OF_DNA_REPLICATION_PROTEINS	0.292622	4.01768e-12
GLINSKY_CANCER_DEATH_UP	0.292593	4.03766e-12
LIU_CDX2_TARGETS_DN	0.292585	4.04388e-12
REACTOME_TRANSLOCATION_OF_ZAP_70_TO_IMMUNOLOGICAL_SYNAPSE	0.292558	4.06275e-12
HWANG_PROSTATE_CANCER_MARKERS	0.292498	4.10605e-12
ODONNELL_TARGETS_OF_MYC_AND_TFRC_UP	0.292441	4.14691e-12
REACTOME_DEFECTIVE_CSF2RB_CAUSES_PULMONARY_SURFACTANT_METABOLISM_DYSFUNCTION_5_SMDP5	0.292433	4.15268e-12
REACTOME_INTERFERON_GAMMA_SIGNALING	0.292412	4.16822e-12
JOHANSSON_BRAIN_CANCER_EARLY_VS_LATE_UP	0.292309	4.24394e-12
MORI_PRE_BI_LYMPHOCYTE_UP	0.292178	4.34275e-12
NADELLA_PRKAR1A_TARGETS_UP	0.291765	4.66827e-12
BIOCARTA_ASBCELL_PATHWAY	0.291671	4.74509e-12
REACTOME_KERATAN_SULFATE_KERATIN_METABOLISM	0.291563	4.83569e-12
HINATA_NFKB_TARGETS_KERATINOCYTE_UP	0.291514	4.87788e-12
BEIER_GLIOMA_STEM_CELL_DN	0.291505	4.88498e-12
ROSS_AML_WITH_CBFB_MYH11_FUSION	0.291504	4.88587e-12
WILENSKY_RESPONSE_TO_DARAPLADIB	0.291465	4.91962e-12
BERTUCCI_MEDULLARY_VS_DUCTAL_BREAST_CANCER_UP	0.29144	4.94138e-12
LI_LUNG_CANCER	0.291429	4.95071e-12
PID_INTEGRIN_A4B1_PATHWAY	0.29139	4.98468e-12
JONES_TCOF1_TARGETS	0.291355	5.0151e-12
FLORIO_NEOCORTEX_BASAL_RADIAL_GLIA_DN	0.29121	5.143e-12
REACTOME_SYNDECAN_INTERACTIONS	0.291138	5.20783e-12
WATANABE_RECTAL_CANCER_RADIOTHERAPY_RESPONSIVE_DN	0.291005	5.3304e-12
CARDOSO_RESPONSE_TO_GAMMA_RADIATION_AND_3AB	0.290974	5.35949e-12
REACTOME_ENDOSOMAL_VACUOLAR_PATHWAY	0.290835	5.49072e-12
PID_P53_DOWNSTREAM_PATHWAY	0.290816	5.50937e-12
REACTOME_TNF_RECEPTOR_SUPERFAMILY_TNFSF_MEMBERS_MEDIATING_NON_CANONICAL_NF_KB_PATHWAY	0.290784	5.54046e-12
REACTOME_INTERLEUKIN_4_AND_INTERLEUKIN_13_SIGNALING	0.290751	5.57199e-12
CROONQUIST_NRAS_VS_STROMAL_STIMULATION_UP	0.290746	5.57621e-12
SWEET_LUNG_CANCER_KRAS_UP	0.290727	5.59508e-12
ZEILSTRA_CD44_TARGETS_DN	0.290609	5.71143e-12
REACTOME_METAL_SEQUESTRATION_BY_ANTIMICROBIAL_PROTEINS	0.29057	5.75007e-12
REACTOME_REGULATION_OF_TNFR1_SIGNALING	0.290501	5.81935e-12
FURUKAWA_DUSP6_TARGETS_PCI35_UP	0.290444	5.87708e-12
REACTOME_REGULATION_OF_INSULIN_LIKE_GROWTH_FACTOR_IGF_TRANSPORT_AND_UPTAKE_BY_INSULIN_LIKE_GROWTH_FACTOR_BINDING_PROTEINS_IGFBPS	0.290106	6.23368e-12
FINAK_BREAST_CANCER_SDPP_SIGNATURE	0.29003	6.31584e-12
REACTOME_SIGNAL_REGULATORY_PROTEIN_FAMILY_INTERACTIONS	0.290004	6.34426e-12
BIOCARTA_BBCELL_PATHWAY	0.289761	6.61804e-12
ZHAN_V1_LATE_DIFFERENTIATION_GENES_DN	0.289698	6.69065e-12
KEGG_PYRIMIDINE_METABOLISM	0.289648	6.74971e-12
KARAKAS_TGFB1_SIGNALING	0.289636	6.76348e-12
BOYLAN_MULTIPLE_MYELOMA_C_CLUSTER_DN	0.289575	6.83542e-12
SAGIV_CD24_TARGETS_DN	0.289404	7.04103e-12
VANTVEER_BREAST_CANCER_ESR1_DN	0.289335	7.12586e-12
REACTOME_ERYTHROPOIETIN_ACTIVATES_RAS	0.289304	7.16427e-12
ELVIDGE_HIF1A_AND_HIF2A_TARGETS_DN	0.289133	7.37854e-12
BIOCARTA_IL1R_PATHWAY	0.28901	7.53819e-12
SHIN_B_CELL_LYMPHOMA_CLUSTER_8	0.288931	7.641e-12
SEITZ_NEOPLASTIC_TRANSFORMATION_BY_8P_DELETION_DN	0.288789	7.83196e-12
REACTOME_INTERLEUKIN_2_SIGNALING	0.28817	8.71436e-12
REACTOME_ACTIVATION_OF_AMPK_DOWNSTREAM_OF_NMDARS	0.288162	8.72613e-12
ROY_WOUND_BLOOD_VESSEL_DN	0.287688	9.46931e-12
REACTOME_MET_RECEPTOR_RECYCLING	0.287685	9.47287e-12
REACTOME_METABOLISM_OF_INGESTED_SEMET_SEC_MESEC_INTO_H2SE	0.287676	9.48841e-12
REACTOME_SIGNALING_BY_ACTIVIN	0.287654	9.52438e-12
VILIMAS_NOTCH1_TARGETS_DN	0.287603	9.60787e-12
SUNG_METASTASIS_STROMA_UP	0.287483	9.80838e-12
KAUFFMANN_MELANOMA_RELAPSE_UP	0.287365	1.00102e-11
MISSIAGLIA_REGULATED_BY_METHYLATION_UP	0.287341	1.00517e-11
ZHAN_V2_LATE_DIFFERENTIATION_GENES	0.287304	1.01146e-11
REACTOME_O_LINKED_GLYCOSYLATION_OF_MUCINS	0.287295	1.01315e-11
URS_ADIPOCYTE_DIFFERENTIATION_DN	0.287135	1.04121e-11
RASHI_RESPONSE_TO_IONIZING_RADIATION_6	0.287028	1.06053e-11
ONDER_CDH1_TARGETS_1_DN	0.287012	1.06359e-11
FRIDMAN_IMMORTALIZATION_DN	0.286849	1.09366e-11
LEI_MYB_TARGETS	0.286826	1.09805e-11
REACTOME_RECYCLING_PATHWAY_OF_L1	0.286727	1.1168e-11
SCHAVOLT_TARGETS_OF_TP53_AND_TP63	0.286706	1.12088e-11
SERVITJA_LIVER_HNF1A_TARGETS_UP	0.286551	1.15097e-11
LENAOUR_DENDRITIC_CELL_MATURATION_DN	0.286497	1.16165e-11
REACTOME_TERMINATION_OF_O_GLYCAN_BIOSYNTHESIS	0.286495	1.16203e-11
ICHIBA_GRAFT_VERSUS_HOST_DISEASE_D7_UP	0.286494	1.16227e-11
CHANG_IMMORTALIZED_BY_HPV31_DN	0.286362	1.18892e-11
RODWELL_AGING_KIDNEY_NO_BLOOD_UP	0.286031	1.25813e-11
REACTOME_RUNX2_REGULATES_GENES_INVOLVED_IN_CELL_MIGRATION	0.286022	1.26015e-11
SESTO_RESPONSE_TO_UV_C4	0.285959	1.27369e-11
DANG_MYC_TARGETS_UP	0.285883	1.29039e-11
KIM_RESPONSE_TO_TSA_AND_DECITABINE_DN	0.285708	1.32938e-11
MIKKELSEN_MEF_LCP_WITH_H3K4ME3	0.2857	1.3312e-11
SHEPARD_BMYB_TARGETS	0.285646	1.34366e-11
WAGSCHAL_EHMT2_TARGETS_UP	0.285579	1.35911e-11
GAVIN_PDE3B_TARGETS	0.285319	1.42082e-11
GRAHAM_CML_QUIESCENT_VS_NORMAL_DIVIDING_DN	0.28521	1.44738e-11
VANASSE_BCL2_TARGETS_DN	0.285152	1.4617e-11
SEMBA_FHIT_TARGETS_DN	0.284749	1.56561e-11
MIKKELSEN_IPS_ICP_WITH_H3K27ME3	0.284731	1.57019e-11
LINDSTEDT_DENDRITIC_CELL_MATURATION_C	0.284724	1.57203e-11
CHIARETTI_ACUTE_LYMPHOBLASTIC_LEUKEMIA_ZAP70	0.284635	1.59619e-11
CHEN_HOXA5_TARGETS_6HR_DN	0.284401	1.66098e-11
SU_PLACENTA	0.284366	1.67075e-11
CASTELLANO_NRAS_TARGETS_UP	0.284324	1.68285e-11
OZANNE_AP1_TARGETS_UP	0.284204	1.71738e-11
REACTOME_INTERLEUKIN_36_PATHWAY	0.284033	1.76805e-11
REACTOME_EPHA_MEDIATED_GROWTH_CONE_COLLAPSE	0.283901	1.80789e-11
ZHANG_RESPONSE_TO_IKK_INHIBITOR_AND_TNF_UP	0.283896	1.80942e-11
KIM_GLIS2_TARGETS_UP	0.283828	1.8304e-11
REACTOME_NOD1_2_SIGNALING_PATHWAY	0.283813	1.83513e-11
DORN_ADENOVIRUS_INFECTION_32HR_UP	0.28379	1.84215e-11
REACTOME_EARLY_PHASE_OF_HIV_LIFE_CYCLE	0.28379	1.8423e-11
REACTOME_S_PHASE	0.283742	1.85731e-11
KIM_ALL_DISORDERS_CALB1_CORR_DN	0.283671	1.8797e-11
KEGG_AUTOIMMUNE_THYROID_DISEASE	0.283661	1.88307e-11
KUROZUMI_RESPONSE_TO_ONCOCYTIC_VIRUS_AND_CYCLIC_RGD	0.283519	1.92895e-11
SAMOLS_TARGETS_OF_KHSV_MIRNAS_UP	0.283149	2.05334e-11
REACTOME_XENOBIOTICS	0.283017	2.09963e-11
GEISS_RESPONSE_TO_DSRNA_DN	0.282987	2.11045e-11
BONOME_OVARIAN_CANCER_POOR_SURVIVAL_DN	0.282936	2.12848e-11
FRIDMAN_SENESCENCE_UP	0.282704	2.21343e-11
GILMORE_CORE_NFKB_PATHWAY	0.282641	2.23714e-11
TUOMISTO_TUMOR_SUPPRESSION_BY_COL13A1_DN	0.28262	2.24505e-11
PID_P73PATHWAY	0.282613	2.24794e-11
NABA_MATRISOME_ASSOCIATED	0.282235	2.39568e-11
REACTOME_NUCLEOTIDE_SALVAGE	0.282187	2.41525e-11
TORCHIA_TARGETS_OF_EWSR1_FLI1_FUSION_TOP20_UP	0.282145	2.43214e-11
HOWLIN_CITED1_TARGETS_2_UP	0.281963	2.50786e-11
POMEROY_MEDULLOBLASTOMA_DESMOPLASIC_VS_CLASSIC_DN	0.281962	2.50835e-11
REACTOME_SYNTHESIS_OF_LEUKOTRIENES_LT_AND_EOXINS_EX	0.281913	2.52913e-11
MCDOWELL_ACUTE_LUNG_INJURY_UP	0.281785	2.58416e-11
HUPER_BREAST_BASAL_VS_LUMINAL_UP	0.281689	2.62594e-11
ANASTASSIOU_MULTICANCER_INVASIVENESS_SIGNATURE	0.281647	2.64482e-11
REACTOME_PTK6_REGULATES_CELL_CYCLE	0.281615	2.65901e-11
LEI_HOXC8_TARGETS_UP	0.281489	2.71583e-11
BIOCARTA_CASPASE_PATHWAY	0.281408	2.75304e-11
REACTOME_SYNTHESIS_OF_15_EICOSATETRAENOIC_ACID_DERIVATIVES	0.281295	2.80567e-11
MARKEY_RB1_ACUTE_LOF_DN	0.281152	2.87348e-11
REACTOME_MET_RECEPTOR_ACTIVATION	0.281148	2.87583e-11
NICK_RESPONSE_TO_PROC_TREATMENT_DN	0.281033	2.93143e-11
REACTOME_TRAIL_SIGNALING	0.281021	2.93725e-11
WIELAND_UP_BY_HBV_INFECTION	0.281004	2.94564e-11
KOKKINAKIS_METHIONINE_DEPRIVATION_48HR_UP	0.2809	2.99778e-11
HAMAI_APOPTOSIS_VIA_TRAIL_DN	0.280837	3.02969e-11
MATZUK_CUMULUS_EXPANSION	0.280811	3.04259e-11
ITO_PTTG1_TARGETS_UP	0.28047	3.2212e-11
REACTOME_COMPLEMENT_CASCADE	0.280463	3.22482e-11
HALMOS_CEBPA_TARGETS_DN	0.280334	3.2955e-11
REACTOME_RUNX1_REGULATES_TRANSCRIPTION_OF_GENES_INVOLVED_IN_WNT_SIGNALING	0.280297	3.31561e-11
REACTOME_C_TYPE_LECTIN_RECEPTORS_CLRS	0.280213	3.36242e-11
REACTOME_INFECTIOUS_DISEASE	0.280174	3.38485e-11
WIERENGA_STAT5A_TARGETS_UP	0.280111	3.4206e-11
AMIT_EGF_RESPONSE_120_MCF10A	0.279746	3.63545e-11
REACTOME_LEADING_STRAND_SYNTHESIS	0.279623	3.71019e-11
COLINA_TARGETS_OF_4EBP1_AND_4EBP2	0.279617	3.71441e-11
MOLENAAR_TARGETS_OF_CCND1_AND_CDK4_DN	0.279507	3.78293e-11
REACTOME_G1_PHASE	0.279372	3.86908e-11
BRUNO_HEMATOPOIESIS	0.27929	3.922e-11
HU_ANGIOGENESIS_UP	0.278997	4.11788e-11
SENGUPTA_NASOPHARYNGEAL_CARCINOMA_UP	0.278983	4.1275e-11
FISCHER_DREAM_TARGETS	0.278968	4.13776e-11
LEE_LIVER_CANCER_MYC_TGFA_UP	0.278886	4.19451e-11
MATTIOLI_MGUS_VS_PCL	0.278607	4.39362e-11
OISHI_CHOLANGIOMA_STEM_CELL_LIKE_DN	0.278157	4.73328e-11
LIU_VAV3_PROSTATE_CARCINOGENESIS_UP	0.278051	4.81757e-11
REACTOME_IMMUNOREGULATORY_INTERACTIONS_BETWEEN_A_LYMPHOID_AND_A_NON_LYMPHOID_CELL	0.278048	4.81952e-11
MATTHEWS_AP1_TARGETS	0.277745	5.0679e-11
CEBALLOS_TARGETS_OF_TP53_AND_MYC_DN	0.277685	5.11857e-11
REACTOME_INTERLEUKIN_1_PROCESSING	0.277662	5.13782e-11
PID_SYNDECAN_4_PATHWAY	0.277627	5.16769e-11
BIOCARTA_SAM68_PATHWAY	0.277441	5.32852e-11
FULCHER_INFLAMMATORY_RESPONSE_LECTIN_VS_LPS_UP	0.277397	5.36806e-11
STEARMAN_LUNG_CANCER_EARLY_VS_LATE_DN	0.277349	5.41045e-11
YAMASHITA_METHYLATED_IN_PROSTATE_CANCER	0.277201	5.54381e-11
VECCHI_GASTRIC_CANCER_ADVANCED_VS_EARLY_UP	0.277189	5.55476e-11
VALK_AML_CLUSTER_6	0.277146	5.59433e-11
CHAUHAN_RESPONSE_TO_METHOXYESTRADIOL_DN	0.277079	5.65699e-11
NOJIMA_SFRP2_TARGETS_DN	0.277036	5.69722e-11
SENESE_HDAC2_TARGETS_DN	0.27676	5.96172e-11
DANG_REGULATED_BY_MYC_UP	0.276695	6.02589e-11
VALK_AML_CLUSTER_9	0.276664	6.05709e-11
AGARWAL_AKT_PATHWAY_TARGETS	0.276659	6.06226e-11
REACTOME_APOBEC3G_MEDIATED_RESISTANCE_TO_HIV_1_INFECTION	0.276495	6.22822e-11
PID_HIV_NEF_PATHWAY	0.276489	6.23444e-11
WILLIAMS_ESR2_TARGETS_DN	0.276321	6.40841e-11
REACTOME_GAMMA_CARBOXYLATION_TRANSPORT_AND_AMINO_TERMINAL_CLEAVAGE_OF_PROTEINS	0.276278	6.4543e-11
FUJII_YBX1_TARGETS_UP	0.27625	6.48455e-11
BIOCARTA_NKT_PATHWAY	0.276079	6.66924e-11
MODY_HIPPOCAMPUS_PRENATAL	0.276065	6.68416e-11
GALINDO_IMMUNE_RESPONSE_TO_ENTEROTOXIN	0.275985	6.77289e-11
DASU_IL6_SIGNALING_UP	0.275858	6.91571e-11
GRAHAM_NORMAL_QUIESCENT_VS_NORMAL_DIVIDING_DN	0.275776	7.00866e-11
WIEDERSCHAIN_TARGETS_OF_BMI1_AND_PCGF2	0.275765	7.02109e-11
BIOCARTA_RB_PATHWAY	0.275748	7.0415e-11
BAKER_HEMATOPOIESIS_STAT3_TARGETS	0.275479	7.35887e-11
VIETOR_IFRD1_TARGETS	0.275458	7.38427e-11
BIOCARTA_LAIR_PATHWAY	0.275142	7.77567e-11
KUMAMOTO_RESPONSE_TO_NUTLIN_3A_DN	0.275098	7.83209e-11
KEGG_LYSOSOME	0.275012	7.94285e-11
WHITESIDE_CISPLATIN_RESISTANCE_UP	0.274879	8.11839e-11
OHASHI_AURKA_TARGETS	0.27486	8.14342e-11
VISALA_AGING_LYMPHOCYTE_UP	0.274748	8.29374e-11
VERNELL_RETINOBLASTOMA_PATHWAY_UP	0.274647	8.43192e-11
GARCIA_TARGETS_OF_FLI1_AND_DAX1_UP	0.274572	8.53499e-11
GOLUB_ALL_VS_AML_DN	0.274455	8.70046e-11
HORIUCHI_WTAP_TARGETS_DN	0.274219	9.04123e-11
KAUFFMANN_DNA_REPAIR_GENES	0.27419	9.08478e-11
GREENBAUM_E2A_TARGETS_UP	0.274186	9.0902e-11
KEGG_DNA_REPLICATION	0.274134	9.16702e-11
SEKI_INFLAMMATORY_RESPONSE_LPS_DN	0.274033	9.3197e-11
REACTOME_G2_M_CHECKPOINTS	0.273994	9.37908e-11
WUNDER_INFLAMMATORY_RESPONSE_AND_CHOLESTEROL_UP	0.273946	9.45199e-11
RHEIN_ALL_GLUCOCORTICOID_THERAPY_UP	0.27376	9.74296e-11
REACTOME_RECOGNITION_OF_DNA_DAMAGE_BY_PCNA_CONTAINING_REPLICATION_COMPLEX	0.273742	9.77201e-11
CHEN_METABOLIC_SYNDROM_NETWORK	0.273726	9.79774e-11
HUANG_DASATINIB_RESISTANCE_UP	0.273575	1.00409e-10
ELVIDGE_HYPOXIA_BY_DMOG_UP	0.272956	1.11015e-10
ELVIDGE_HYPOXIA_UP	0.272937	1.11373e-10
XU_HGF_TARGETS_REPRESSED_BY_AKT1_UP	0.2727	1.15733e-10
KHETCHOUMIAN_TRIM24_TARGETS_UP	0.272572	1.18149e-10
BIOCARTA_COMP_PATHWAY	0.272509	1.19352e-10
CHEN_HOXA5_TARGETS_9HR_DN	0.272333	1.22805e-10
REACTOME_VIRAL_MESSENGER_RNA_SYNTHESIS	0.272304	1.23395e-10
LIM_MAMMARY_LUMINAL_PROGENITOR_UP	0.272226	1.2495e-10
IVANOV_MUTATED_IN_COLON_CANCER	0.272217	1.25134e-10
LIANG_SILENCED_BY_METHYLATION_UP	0.272189	1.25701e-10
REACTOME_SYNTHESIS_OF_16_20_HYDROXYEICOSATETRAENOIC_ACIDS_HETE	0.272112	1.27269e-10
REACTOME_ACTIVATION_OF_NIMA_KINASES_NEK9_NEK6_NEK7	0.272066	1.28217e-10
DUNNE_TARGETS_OF_AML1_MTG8_FUSION_UP	0.271887	1.31994e-10
JAEGER_METASTASIS_DN	0.271783	1.3422e-10
LOCKWOOD_AMPLIFIED_IN_LUNG_CANCER	0.271764	1.34634e-10
REACTOME_RHO_GTPASES_ACTIVATE_NADPH_OXIDASES	0.271706	1.35899e-10
SEKI_INFLAMMATORY_RESPONSE_LPS_UP	0.27162	1.37789e-10
REACTOME_TP53_REGULATES_TRANSCRIPTION_OF_GENES_INVOLVED_IN_G1_CELL_CYCLE_ARREST	0.2716	1.38242e-10
BENPORATH_ES_CORE_NINE	0.271543	1.39521e-10
REACTOME_DOWNSTREAM_TCR_SIGNALING	0.271537	1.39661e-10
BIOCARTA_STEM_PATHWAY	0.271507	1.40329e-10
VETTER_TARGETS_OF_PRKCA_AND_ETS1_UP	0.271053	1.50969e-10
REACTOME_RESOLUTION_OF_AP_SITES_VIA_THE_MULTIPLE_NUCLEOTIDE_PATCH_REPLACEMENT_PATHWAY	0.271051	1.51022e-10
GAUSSMANN_MLL_AF4_FUSION_TARGETS_B_UP	0.270905	1.54611e-10
REACTOME_TP53_REGULATES_TRANSCRIPTION_OF_DEATH_RECEPTORS_AND_LIGANDS	0.270837	1.56326e-10
VISALA_RESPONSE_TO_HEAT_SHOCK_AND_AGING_UP	0.270689	1.60084e-10
KOINUMA_TARGETS_OF_SMAD2_OR_SMAD3	0.270614	1.62011e-10
REACTOME_METABOLISM_OF_NUCLEOTIDES	0.270509	1.64772e-10
BIOCARTA_P35ALZHEIMERS_PATHWAY	0.270465	1.65939e-10
REACTOME_DNA_REPLICATION_INITIATION	0.270446	1.6646e-10
LIAN_LIPA_TARGETS_3M	0.270379	1.68241e-10
REACTOME_MITOTIC_PROMETAPHASE	0.270221	1.72569e-10
OSAWA_TNF_TARGETS	0.270201	1.73113e-10
LAU_APOPTOSIS_CDKN2A_UP	0.270183	1.7361e-10
BORCZUK_MALIGNANT_MESOTHELIOMA_UP	0.269963	1.79845e-10
STEIN_ESRRA_TARGETS_RESPONSIVE_TO_ESTROGEN_DN	0.269925	1.80955e-10
CHICAS_RB1_TARGETS_GROWING	0.269777	1.85284e-10
REACTOME_KERATINIZATION	0.269749	1.86132e-10
LEE_AGING_MUSCLE_DN	0.269727	1.86784e-10
PID_ARF_3PATHWAY	0.269721	1.86959e-10
REN_ALVEOLAR_RHABDOMYOSARCOMA_DN	0.269681	1.88155e-10
MARSON_FOXP3_TARGETS_UP	0.269678	1.88247e-10
KEGG_NOD_LIKE_RECEPTOR_SIGNALING_PATHWAY	0.269627	1.89793e-10
REACTOME_ANTIGEN_PRESENTATION:_FOLDING_ASSEMBLY_AND_PEPTIDE_LOADING_OF_CLASS_I_MHC	0.269446	1.95371e-10
LEE_METASTASIS_AND_RNA_PROCESSING_UP	0.269196	2.03316e-10
REACTOME_INTERLEUKIN_15_SIGNALING	0.26915	2.04813e-10
GERHOLD_ADIPOGENESIS_DN	0.269006	2.09601e-10
REACTOME_FORMATION_OF_THE_CORNIFIED_ENVELOPE	0.268926	2.12297e-10
TRAYNOR_RETT_SYNDROM_DN	0.268865	2.14342e-10
WANG_ESOPHAGUS_CANCER_PROGRESSION_UP	0.268856	2.14681e-10
MEISSNER_BRAIN_HCP_WITH_H3K4ME2_AND_H3K27ME3	0.268833	2.15455e-10
MOOTHA_ROS	0.268325	2.33603e-10
CASTELLANO_HRAS_TARGETS_DN	0.268314	2.3402e-10
MUELLER_PLURINET	0.268304	2.34407e-10
CUI_TCF21_TARGETS_UP	0.268197	2.38414e-10
PUJANA_BREAST_CANCER_WITH_BRCA1_MUTATED_UP	0.267906	2.4972e-10
JU_AGING_TERC_TARGETS_UP	0.267822	2.53067e-10
OUELLET_CULTURED_OVARIAN_CANCER_INVASIVE_VS_LMP_UP	0.267806	2.53682e-10
WANG_BARRETTS_ESOPHAGUS_AND_ESOPHAGUS_CANCER_UP	0.267467	2.67699e-10
REACTOME_TLR3_MEDIATED_TICAM1_DEPENDENT_PROGRAMMED_CELL_DEATH	0.267467	2.67701e-10
FLECHNER_PBL_KIDNEY_TRANSPLANT_REJECTED_VS_OK_DN	0.267092	2.84121e-10
DAIRKEE_CANCER_PRONE_RESPONSE_BPA_E2	0.267039	2.86492e-10
KAMIKUBO_MYELOID_CEBPA_NETWORK	0.266933	2.91347e-10
DUTTA_APOPTOSIS_VIA_NFKB	0.266927	2.91617e-10
POS_HISTAMINE_RESPONSE_NETWORK	0.26692	2.91923e-10
CLASPER_LYMPHATIC_VESSELS_DURING_METASTASIS_DN	0.266911	2.92347e-10
SESTO_RESPONSE_TO_UV_C7	0.266662	3.0408e-10
PARK_HSC_VS_MULTIPOTENT_PROGENITORS_DN	0.266627	3.05785e-10
SA_G2_AND_M_PHASES	0.266525	3.1075e-10
KIM_HYPOXIA	0.266513	3.11327e-10
BOYERINAS_ONCOFETAL_TARGETS_OF_LET7A1	0.266403	3.16819e-10
BHATI_G2M_ARREST_BY_2METHOXYESTRADIOL_UP	0.266345	3.19698e-10
REACTOME_MISCELLANEOUS_SUBSTRATES	0.266312	3.21388e-10
KAUFFMANN_DNA_REPLICATION_GENES	0.266297	3.22133e-10
CAVARD_LIVER_CANCER_MALIGNANT_VS_BENIGN	0.266083	3.33177e-10
VILLANUEVA_LIVER_CANCER_KRT19_UP	0.265984	3.38425e-10
BILD_HRAS_ONCOGENIC_SIGNATURE	0.265928	3.4144e-10
MCBRYAN_PUBERTAL_BREAST_6_7WK_DN	0.265814	3.47649e-10
APPEL_IMATINIB_RESPONSE	0.265787	3.49099e-10
REACTOME_GENERATION_OF_SECOND_MESSENGER_MOLECULES	0.265721	3.52735e-10
PID_AMB2_NEUTROPHILS_PATHWAY	0.265384	3.71931e-10
DER_IFN_GAMMA_RESPONSE_UP	0.265106	3.88557e-10
HOLLEMAN_VINCRISTINE_RESISTANCE_B_ALL_DN	0.265073	3.90547e-10
BIOCARTA_ALTERNATIVE_PATHWAY	0.265054	3.91772e-10
GAZDA_DIAMOND_BLACKFAN_ANEMIA_PROGENITOR_UP	0.264907	4.00883e-10
SHAFFER_IRF4_MULTIPLE_MYELOMA_PROGRAM	0.264729	4.12256e-10
BIOCARTA_NEUTROPHIL_PATHWAY	0.264669	4.16114e-10
GEISS_RESPONSE_TO_DSRNA_UP	0.264547	4.24164e-10
LIANG_SILENCED_BY_METHYLATION_2	0.264537	4.24825e-10
REACTOME_LYSOSPHINGOLIPID_AND_LPA_RECEPTORS	0.26451	4.26623e-10
REACTOME_INITIAL_TRIGGERING_OF_COMPLEMENT	0.264486	4.28249e-10
TONKS_TARGETS_OF_RUNX1_RUNX1T1_FUSION_ERYTHROCYTE_UP	0.264267	4.43155e-10
NAKAMURA_TUMOR_ZONE_PERIPHERAL_VS_CENTRAL_UP	0.264239	4.45116e-10
BIOCARTA_PLK3_PATHWAY	0.264221	4.46387e-10
LIAN_LIPA_TARGETS_6M	0.264056	4.58038e-10
TSAI_RESPONSE_TO_IONIZING_RADIATION	0.264043	4.58994e-10
REACTOME_FERTILIZATION	0.263967	4.64441e-10
REACTOME_CYTOKINE_SIGNALING_IN_IMMUNE_SYSTEM	0.263708	4.83628e-10
DODD_NASOPHARYNGEAL_CARCINOMA_DN	0.263678	4.85894e-10
KUROZUMI_RESPONSE_TO_ONCOCYTIC_VIRUS	0.263669	4.86532e-10
WEIGEL_OXIDATIVE_STRESS_RESPONSE	0.263149	5.27689e-10
MORI_LARGE_PRE_BII_LYMPHOCYTE_DN	0.263109	5.30917e-10
WUNDER_INFLAMMATORY_RESPONSE_AND_CHOLESTEROL_DN	0.263069	5.34299e-10
REACTOME_RHO_GTPASES_ACTIVATE_RHOTEKIN_AND_RHOPHILINS	0.26292	5.46764e-10
PHONG_TNF_RESPONSE_NOT_VIA_P38	0.262895	5.48963e-10
MARKEY_RB1_ACUTE_LOF_UP	0.262792	5.57806e-10
REACTOME_OVARIAN_TUMOR_DOMAIN_PROTEASES	0.262696	5.66189e-10
LI_INDUCED_T_TO_NATURAL_KILLER_UP	0.262598	5.7483e-10
PUJANA_ATM_PCC_NETWORK	0.262566	5.77768e-10
TARTE_PLASMA_CELL_VS_PLASMABLAST_DN	0.262548	5.79347e-10
SA_CASPASE_CASCADE	0.262401	5.92711e-10
REACTOME_MINERALOCORTICOID_BIOSYNTHESIS	0.262371	5.95539e-10
LINDSTEDT_DENDRITIC_CELL_MATURATION_A	0.26234	5.98372e-10
HO_LIVER_CANCER_VASCULAR_INVASION	0.262274	6.0454e-10
NABA_ECM_AFFILIATED	0.262207	6.10827e-10
DACOSTA_ERCC3_ALLELE_XPCS_VS_TTD_UP	0.261889	6.41738e-10
REACTOME_CYCLIN_A:CDK2_ASSOCIATED_EVENTS_AT_S_PHASE_ENTRY	0.261797	6.50941e-10
REACTOME_INTERFERON_SIGNALING	0.261703	6.60511e-10
HUMMEL_BURKITTS_LYMPHOMA_DN	0.261633	6.67672e-10
REACTOME_REGULATION_OF_TP53_ACTIVITY_THROUGH_PHOSPHORYLATION	0.261601	6.70967e-10
SENGUPTA_NASOPHARYNGEAL_CARCINOMA_WITH_LMP1_DN	0.261586	6.7251e-10
BAKER_HEMATOPOESIS_STAT1_TARGETS	0.261562	6.75079e-10
CHIANG_LIVER_CANCER_SUBCLASS_CTNNB1_DN	0.261414	6.90622e-10
GOERING_BLOOD_HDL_CHOLESTEROL_QTL_CIS	0.261388	6.93398e-10
RODRIGUES_THYROID_CARCINOMA_POORLY_DIFFERENTIATED_UP	0.261281	7.05031e-10
TONKS_TARGETS_OF_RUNX1_RUNX1T1_FUSION_MONOCYTE_DN	0.26126	7.0725e-10
KOKKINAKIS_METHIONINE_DEPRIVATION_48HR_DN	0.261168	7.17382e-10
FLORIO_HUMAN_NEOCORTEX	0.261153	7.19063e-10
KYNG_ENVIRONMENTAL_STRESS_RESPONSE_NOT_BY_GAMMA_IN_OLD	0.261092	7.25935e-10
RIGGI_EWING_SARCOMA_PROGENITOR_DN	0.261042	7.31472e-10
LINDGREN_BLADDER_CANCER_CLUSTER_1_DN	0.260748	7.65509e-10
REACTOME_ROLE_OF_LAT2_NTAL_LAB_ON_CALCIUM_MOBILIZATION	0.260723	7.68429e-10
ALTEMEIER_RESPONSE_TO_LPS_WITH_MECHANICAL_VENTILATION	0.26063	7.79518e-10
BRUINS_UVC_RESPONSE_VIA_TP53_GROUP_D	0.260614	7.81366e-10
PID_ECADHERIN_STABILIZATION_PATHWAY	0.260409	8.06545e-10
REACTOME_TOLL_LIKE_RECEPTOR_CASCADES	0.260392	8.08624e-10
KIM_WT1_TARGETS_12HR_DN	0.260386	8.0936e-10
REACTOME_TRIF_MEDIATED_PROGRAMMED_CELL_DEATH	0.260371	8.11169e-10
BIOCARTA_IL10_PATHWAY	0.260367	8.11741e-10
REACTOME_WNT_MEDIATED_ACTIVATION_OF_DVL	0.260247	8.26848e-10
FLECHNER_BIOPSY_KIDNEY_TRANSPLANT_REJECTED_VS_OK_UP	0.260121	8.42993e-10
WEST_ADRENOCORTICAL_TUMOR_MARKERS_UP	0.259903	8.71729e-10
REACTOME_REGULATION_OF_RUNX3_EXPRESSION_AND_ACTIVITY	0.259825	8.82301e-10
AMIT_SERUM_RESPONSE_240_MCF10A	0.259553	9.19818e-10
REACTOME_NICOTINAMIDE_SALVAGING	0.259441	9.35851e-10
PID_DELTA_NP63_PATHWAY	0.259309	9.54866e-10
WOTTON_RUNX_TARGETS_UP	0.259184	9.7344e-10
OSADA_ASCL1_TARGETS_DN	0.259175	9.74774e-10
REACTOME_TRAFFICKING_AND_PROCESSING_OF_ENDOSOMAL_TLR	0.259167	9.75904e-10
JAZAG_TGFB1_SIGNALING_DN	0.258985	1.00343e-09
VISALA_RESPONSE_TO_HEAT_SHOCK_AND_AGING_DN	0.258948	1.00919e-09
WANG_TUMOR_INVASIVENESS_DN	0.258942	1.01005e-09
MULLIGHAN_MLL_SIGNATURE_2_UP	0.258934	1.01141e-09
REACTOME_DNA_STRAND_ELONGATION	0.258885	1.01895e-09
FONTAINE_PAPILLARY_THYROID_CARCINOMA_UP	0.258435	1.09157e-09
BURTON_ADIPOGENESIS_PEAK_AT_8HR	0.258434	1.09167e-09
REACTOME_DEFENSINS	0.258313	1.11205e-09
HU_GENOTOXIC_DAMAGE_4HR	0.258252	1.1224e-09
ZEILSTRA_CD44_TARGETS_UP	0.258248	1.12305e-09
BIOCARTA_G1_PATHWAY	0.258237	1.12502e-09
HERNANDEZ_MITOTIC_ARREST_BY_DOCETAXEL_1_DN	0.258032	1.16071e-09
REACTOME_COSTIMULATION_BY_THE_CD28_FAMILY	0.258012	1.16428e-09
PID_LKB1_PATHWAY	0.257935	1.17793e-09
REACTOME_ACTIVATION_OF_BAD_AND_TRANSLOCATION_TO_MITOCHONDRIA	0.2579	1.18425e-09
REACTOME_ANTIGEN_PROCESSING_CROSS_PRESENTATION	0.257817	1.19929e-09
FARMER_BREAST_CANCER_CLUSTER_4	0.25764	1.23219e-09
LIM_MAMMARY_STEM_CELL_DN	0.257556	1.24804e-09
GRAHAM_NORMAL_QUIESCENT_VS_NORMAL_DIVIDING_UP	0.257481	1.26233e-09
BOYAULT_LIVER_CANCER_SUBCLASS_G23_UP	0.257356	1.28649e-09
REACTOME_TFAP2_AP_2_FAMILY_REGULATES_TRANSCRIPTION_OF_CELL_CYCLE_FACTORS	0.257313	1.29498e-09
KIM_LIVER_CANCER_POOR_SURVIVAL_UP	0.257197	1.31785e-09
FAELT_B_CLL_WITH_VH3_21_UP	0.257125	1.33237e-09
REACTOME_ADVANCED_GLYCOSYLATION_ENDPRODUCT_RECEPTOR_SIGNALING	0.257068	1.3441e-09
REACTOME_INTERLEUKIN_20_FAMILY_SIGNALING	0.256994	1.35924e-09
REACTOME_P2Y_RECEPTORS	0.256836	1.39219e-09
REACTOME_TCR_SIGNALING	0.256833	1.39282e-09
REACTOME_TNFR1_INDUCED_NFKAPPAB_SIGNALING_PATHWAY	0.256756	1.40915e-09
MARTINEZ_TP53_TARGETS_DN	0.256709	1.4192e-09
SMID_BREAST_CANCER_LUMINAL_A_DN	0.256662	1.42926e-09
COLLIS_PRKDC_REGULATORS	0.256474	1.47062e-09
REACTOME_THE_ROLE_OF_GTSE1_IN_G2_M_PROGRESSION_AFTER_G2_CHECKPOINT	0.256449	1.4762e-09
LI_WILMS_TUMOR	0.256352	1.49802e-09
VERRECCHIA_EARLY_RESPONSE_TO_TGFB1	0.256263	1.51846e-09
PID_SYNDECAN_1_PATHWAY	0.256228	1.52638e-09
LINDSTEDT_DENDRITIC_CELL_MATURATION_D	0.256215	1.52938e-09
PEDERSEN_METASTASIS_BY_ERBB2_ISOFORM_4	0.256192	1.53469e-09
KEGG_BIOSYNTHESIS_OF_UNSATURATED_FATTY_ACIDS	0.25619	1.53516e-09
BIOCARTA_CLASSIC_PATHWAY	0.256031	1.57265e-09
REACTOME_SYNTHESIS_OF_EPOXY_EET_AND_DIHYDROXYEICOSATRIENOIC_ACIDS_DHET	0.255841	1.61843e-09
BENPORATH_ES_2	0.25572	1.64807e-09
BAE_BRCA1_TARGETS_UP	0.255683	1.65751e-09
SASAKI_ADULT_T_CELL_LEUKEMIA	0.255605	1.67701e-09
VERHAAK_AML_WITH_NPM1_MUTATED_UP	0.255578	1.68389e-09
AZARE_STAT3_TARGETS	0.255508	1.70184e-09
PID_NFKAPPAB_ATYPICAL_PATHWAY	0.255336	1.74645e-09
BIOCARTA_IFNA_PATHWAY	0.255082	1.81461e-09
BOYAULT_LIVER_CANCER_SUBCLASS_G3_UP	0.255081	1.81471e-09
BORLAK_LIVER_CANCER_EGF_UP	0.255012	1.83369e-09
GUTIERREZ_WALDENSTROEMS_MACROGLOBULINEMIA_2	0.254887	1.86847e-09
ENK_UV_RESPONSE_KERATINOCYTE_UP	0.254726	1.91426e-09
REACTOME_TRANSPORT_OF_MATURE_TRANSCRIPT_TO_CYTOPLASM	0.254662	1.93277e-09
KIM_WT1_TARGETS_8HR_DN	0.254662	1.93292e-09
WONG_PROTEASOME_GENE_MODULE	0.254572	1.95915e-09
FORTSCHEGGER_PHF8_TARGETS_DN	0.254494	1.98218e-09
REACTOME_ACTIVATION_OF_THE_PRE_REPLICATIVE_COMPLEX	0.254442	1.99778e-09
BIOCARTA_DEATH_PATHWAY	0.254347	2.02654e-09
BIOCARTA_IL5_PATHWAY	0.254236	2.06047e-09
BRUINS_UVC_RESPONSE_VIA_TP53_GROUP_C	0.254228	2.06306e-09
FARMER_BREAST_CANCER_CLUSTER_3	0.25419	2.07473e-09
REACTOME_SIGNALING_BY_INTERLEUKINS	0.254167	2.08191e-09
JAZAG_TGFB1_SIGNALING_VIA_SMAD4_UP	0.254106	2.10112e-09
BIOCARTA_CTL_PATHWAY	0.254076	2.11034e-09
HECKER_IFNB1_TARGETS	0.254047	2.11962e-09
ZHU_SKIL_TARGETS_UP	0.253994	2.13663e-09
PID_FRA_PATHWAY	0.253643	2.25196e-09
REACTOME_TELOMERE_C_STRAND_LAGGING_STRAND_SYNTHESIS	0.253558	2.28079e-09
DAVIES_MULTIPLE_MYELOMA_VS_MGUS_DN	0.25353	2.29007e-09
BENPORATH_CYCLING_GENES	0.252924	2.50708e-09
REACTOME_COLLAGEN_FORMATION	0.252751	2.57244e-09
REACTOME_INTERLEUKIN_23_SIGNALING	0.252702	2.59131e-09
DEMAGALHAES_AGING_UP	0.25268	2.59997e-09
REACTOME_TRAF6_MEDIATED_INDUCTION_OF_TAK1_COMPLEX_WITHIN_TLR4_COMPLEX	0.252547	2.65216e-09
YAMASHITA_LIVER_CANCER_STEM_CELL_UP	0.252524	2.66123e-09
HOLLEMAN_ASPARAGINASE_RESISTANCE_ALL_DN	0.252471	2.68217e-09
HAN_JNK_SINGALING_UP	0.25246	2.68669e-09
PUJANA_BRCA1_PCC_NETWORK	0.252357	2.72804e-09
SHIRAISHI_PLZF_TARGETS_UP	0.252236	2.77736e-09
INGRAM_SHH_TARGETS_DN	0.25221	2.7884e-09
PID_IL5_PATHWAY	0.25166	3.02543e-09
JEON_SMAD6_TARGETS_UP	0.251625	3.04152e-09
MEISSNER_BRAIN_HCP_WITH_H3K27ME3	0.251588	3.05817e-09
RUTELLA_RESPONSE_TO_CSF2RB_AND_IL4_UP	0.251256	3.2121e-09
REACTOME_TICAM1_DEPENDENT_ACTIVATION_OF_IRF3_IRF7	0.251256	3.21222e-09
SCHOEN_NFKB_SIGNALING	0.25122	3.2292e-09
DORN_ADENOVIRUS_INFECTION_48HR_UP	0.251058	3.30779e-09
BOYAULT_LIVER_CANCER_SUBCLASS_G6_DN	0.251046	3.31365e-09
IGLESIAS_E2F_TARGETS_UP	0.25101	3.33128e-09
REACTOME_HOST_INTERACTIONS_OF_HIV_FACTORS	0.250964	3.35424e-09
GRAHAM_CML_QUIESCENT_VS_NORMAL_QUIESCENT_DN	0.250881	3.39573e-09
BIOCARTA_ERBB3_PATHWAY	0.250813	3.4296e-09
HERNANDEZ_MITOTIC_ARREST_BY_DOCETAXEL_2_DN	0.250473	3.60663e-09
LEE_LIVER_CANCER_E2F1_UP	0.250418	3.63603e-09
MORI_SMALL_PRE_BII_LYMPHOCYTE_DN	0.250417	3.63654e-09
REACTOME_GAP_FILLING_DNA_REPAIR_SYNTHESIS_AND_LIGATION_IN_GG_NER	0.250405	3.64279e-09
REACTOME_DNA_REPLICATION	0.25031	3.69433e-09
REACTOME_DDX58_IFIH1_MEDIATED_INDUCTION_OF_INTERFERON_ALPHA_BETA	0.250279	3.71084e-09
REACTOME_FASL_CD95L_SIGNALING	0.250242	3.73132e-09
MARTENS_BOUND_BY_PML_RARA_FUSION	0.250205	3.75158e-09
TONKS_TARGETS_OF_RUNX1_RUNX1T1_FUSION_HSC_DN	0.250149	3.78284e-09
REACTOME_PCNA_DEPENDENT_LONG_PATCH_BASE_EXCISION_REPAIR	0.249987	3.8741e-09
ZHONG_SECRETOME_OF_LUNG_CANCER_AND_FIBROBLAST	0.249983	3.87631e-09
TAKEDA_TARGETS_OF_NUP98_HOXA9_FUSION_16D_UP	0.249751	4.01115e-09
VALK_AML_CLUSTER_15	0.24946	4.18664e-09
REACTOME_DNA_REPLICATION_PRE_INITIATION	0.249433	4.20291e-09
ZHOU_TNF_SIGNALING_4HR	0.24939	4.22947e-09
GAVIN_FOXP3_TARGETS_CLUSTER_P3	0.24932	4.27342e-09
BIOCARTA_EOSINOPHILS_PATHWAY	0.249226	4.33272e-09
REACTOME_M_PHASE	0.249202	4.34835e-09
DAVICIONI_RHABDOMYOSARCOMA_PAX_FOXO1_FUSION_DN	0.249174	4.3658e-09
WORSCHECH_TUMOR_EVASION_AND_TOLEROGENICITY_DN	0.249151	4.38087e-09
MOREIRA_RESPONSE_TO_TSA_UP	0.249091	4.41936e-09
ANDERSEN_LIVER_CANCER_KRT19_UP	0.248976	4.49456e-09
RUTELLA_RESPONSE_TO_HGF_VS_CSF2RB_AND_IL4_DN	0.248532	4.79638e-09
BURTON_ADIPOGENESIS_8	0.248492	4.82495e-09
RAMJAUN_APOPTOSIS_BY_TGFB1_VIA_SMAD4_UP	0.248475	4.83712e-09
LUDWICZEK_TREATING_IRON_OVERLOAD	0.248433	4.86677e-09
HEIDENBLAD_AMPLICON_8Q24_DN	0.248367	4.91419e-09
REACTOME_INFLAMMASOMES	0.248324	4.94511e-09
REACTOME_MRNA_EDITING	0.248243	5.00343e-09
NAKAMURA_METASTASIS_MODEL_UP	0.248164	5.06192e-09
MCBRYAN_PUBERTAL_BREAST_5_6WK_UP	0.24814	5.07967e-09
REACTOME_CASPASE_MEDIATED_CLEAVAGE_OF_CYTOSKELETAL_PROTEINS	0.248087	5.11898e-09
WOO_LIVER_CANCER_RECURRENCE_UP	0.248022	5.16758e-09
KANG_AR_TARGETS_UP	0.248019	5.17043e-09
MYLLYKANGAS_AMPLIFICATION_HOT_SPOT_21	0.247882	5.27485e-09
REACTOME_ACTIVATION_OF_IRF3_IRF7_MEDIATED_BY_TBK1_IKK_EPSILON	0.247653	5.45347e-09
PID_SYNDECAN_3_PATHWAY	0.247626	5.47487e-09
DOANE_BREAST_CANCER_CLASSES_DN	0.247509	5.56907e-09
HONMA_DOCETAXEL_RESISTANCE	0.247437	5.62824e-09
KANG_AR_TARGETS_DN	0.247436	5.62866e-09
AGUIRRE_PANCREATIC_CANCER_COPY_NUMBER_DN	0.247253	5.78101e-09
WANG_METHYLATED_IN_BREAST_CANCER	0.247247	5.78602e-09
REACTOME_HIV_INFECTION	0.24715	5.8681e-09
KYNG_ENVIRONMENTAL_STRESS_RESPONSE_NOT_BY_4NQO_IN_WS	0.247013	5.98607e-09
BIOCARTA_G2_PATHWAY	0.246977	6.01786e-09
CHARAFE_BREAST_CANCER_LUMINAL_VS_BASAL_DN	0.246742	6.22648e-09
GARGALOVIC_RESPONSE_TO_OXIDIZED_PHOSPHOLIPIDS_TURQUOISE_DN	0.246541	6.41087e-09
JACKSON_DNMT1_TARGETS_UP	0.246359	6.58196e-09
NUNODA_RESPONSE_TO_DASATINIB_IMATINIB_DN	0.246255	6.68194e-09
BIOCARTA_NDKDYNAMIN_PATHWAY	0.246231	6.70536e-09
BIOCARTA_LECTIN_PATHWAY	0.246225	6.71113e-09
REACTOME_NEGATIVE_REGULATORS_OF_DDX58_IFIH1_SIGNALING	0.246214	6.72232e-09
TAKEDA_TARGETS_OF_NUP98_HOXA9_FUSION_8D_DN	0.246025	6.90891e-09
LUI_THYROID_CANCER_CLUSTER_4	0.245858	7.0773e-09
REACTOME_INTEGRATION_OF_PROVIRUS	0.245827	7.10979e-09
FERRANDO_TAL1_NEIGHBORS	0.24577	7.1683e-09
REACTOME_INTERACTIONS_OF_REV_WITH_HOST_CELLULAR_PROTEINS	0.245768	7.16988e-09
REACTOME_RRNA_PROCESSING_IN_THE_NUCLEUS_AND_CYTOSOL	0.245747	7.1923e-09
KLEIN_PRIMARY_EFFUSION_LYMPHOMA_UP	0.245734	7.20595e-09
LANDIS_ERBB2_BREAST_TUMORS_324_UP	0.245702	7.23948e-09
REACTOME_EXTRACELLULAR_MATRIX_ORGANIZATION	0.245691	7.25051e-09
MARSON_BOUND_BY_E2F4_UNSTIMULATED	0.245321	7.64865e-09
REACTOME_ASSEMBLY_OF_COLLAGEN_FIBRILS_AND_OTHER_MULTIMERIC_STRUCTURES	0.245284	7.68895e-09
REACTOME_UNWINDING_OF_DNA	0.245194	7.78982e-09
REACTOME_POST_TRANSLATIONAL_PROTEIN_MODIFICATION	0.245176	7.81031e-09
PYEON_HPV_POSITIVE_TUMORS_DN	0.245137	7.8541e-09
KANNAN_TP53_TARGETS_UP	0.245008	8.00135e-09
WORSCHECH_TUMOR_REJECTION_UP	0.245002	8.00883e-09
VALK_AML_CLUSTER_5	0.244992	8.01963e-09
PID_IL23_PATHWAY	0.244871	8.16114e-09
KAYO_CALORIE_RESTRICTION_MUSCLE_UP	0.244857	8.17802e-09
KEGG_NATURAL_KILLER_CELL_MEDIATED_CYTOTOXICITY	0.244821	8.21959e-09
TERAMOTO_OPN_TARGETS_CLUSTER_1	0.244765	8.28705e-09
PUJANA_BRCA_CENTERED_NETWORK	0.244679	8.39008e-09
HASLINGER_B_CLL_WITH_17P13_DELETION	0.244664	8.40841e-09
IWANAGA_E2F1_TARGETS_NOT_INDUCED_BY_SERUM	0.244606	8.47846e-09
BIOCARTA_MITOCHONDRIA_PATHWAY	0.244502	8.60553e-09
DITTMER_PTHLH_TARGETS_UP	0.2444	8.73263e-09
FEVR_CTNNB1_TARGETS_UP	0.244295	8.86649e-09
REACTOME_ORC1_REMOVAL_FROM_CHROMATIN	0.244221	8.96107e-09
IRITANI_MAD1_TARGETS_DN	0.244197	8.99102e-09
KEGG_ARACHIDONIC_ACID_METABOLISM	0.244144	9.06039e-09
PARK_TRETINOIN_RESPONSE_AND_RARA_PLZF_FUSION	0.244024	9.21742e-09
MCCOLLUM_GELDANAMYCIN_RESISTANCE_DN	0.243814	9.49974e-09
REACTOME_ADAPTIVE_IMMUNE_SYSTEM	0.243797	9.52253e-09
YAMANAKA_GLIOBLASTOMA_SURVIVAL_DN	0.24377	9.55927e-09
LEE_METASTASIS_AND_ALTERNATIVE_SPLICING_UP	0.243602	9.79209e-09
STONER_ESOPHAGEAL_CARCINOGENESIS_UP	0.243409	1.00667e-08
ALFANO_MYC_TARGETS	0.243284	1.02483e-08
SASAI_TARGETS_OF_CXCR6_AND_PTCH1_UP	0.243229	1.03285e-08
BIOCARTA_CDC25_PATHWAY	0.243119	1.04929e-08
REACTOME_RECRUITMENT_OF_NUMA_TO_MITOTIC_CENTROSOMES	0.242919	1.07967e-08
FONTAINE_FOLLICULAR_THYROID_ADENOMA_DN	0.242742	1.10728e-08
REACTOME_MITOTIC_SPINDLE_CHECKPOINT	0.242628	1.1255e-08
NABA_SECRETED_FACTORS	0.242572	1.13455e-08
OHM_METHYLATED_IN_ADULT_CANCERS	0.242432	1.15731e-08
TAKEDA_TARGETS_OF_NUP98_HOXA9_FUSION_16D_DN	0.242425	1.15857e-08
TONKS_TARGETS_OF_RUNX1_RUNX1T1_FUSION_SUSTAINDED_IN_ERYTHROCYTE_UP	0.242422	1.15902e-08
REACTOME_CELL_CELL_COMMUNICATION	0.2424	1.16262e-08
REACTOME_TNFR1_INDUCED_PROAPOPTOTIC_SIGNALING	0.242302	1.179e-08
MARTENS_TRETINOIN_RESPONSE_UP	0.242238	1.18981e-08
BIOCARTA_FMLP_PATHWAY	0.242209	1.19471e-08
KYNG_DNA_DAMAGE_UP	0.242012	1.22862e-08
KEGG_COMPLEMENT_AND_COAGULATION_CASCADES	0.241923	1.24429e-08
DORMOY_ELAVL1_TARGETS	0.241819	1.26277e-08
BOYAULT_LIVER_CANCER_SUBCLASS_G1_UP	0.241809	1.26459e-08
GARY_CD5_TARGETS_UP	0.241765	1.27256e-08
FUJII_YBX1_TARGETS_DN	0.241558	1.31054e-08
VANDESLUIS_NORMAL_EMBRYOS_DN	0.241538	1.31417e-08
RODRIGUES_DCC_TARGETS_UP	0.241519	1.3177e-08
SCHUETZ_BREAST_CANCER_DUCTAL_INVASIVE_UP	0.241333	1.35306e-08
REACTOME_KINESINS	0.24129	1.3613e-08
REACTOME_DISSOLUTION_OF_FIBRIN_CLOT	0.241277	1.36378e-08
REACTOME_DNA_DAMAGE_BYPASS	0.241182	1.3822e-08
VALK_AML_CLUSTER_12	0.2411	1.39853e-08
REACTOME_MET_ACTIVATES_PTK2_SIGNALING	0.241052	1.40806e-08
BIOCARTA_CTLA4_PATHWAY	0.24103	1.41231e-08
JAATINEN_HEMATOPOIETIC_STEM_CELL_DN	0.240786	1.46195e-08
BROWNE_HCMV_INFECTION_14HR_DN	0.240692	1.48163e-08
HOLLERN_SQUAMOUS_BREAST_TUMOR	0.240655	1.48925e-08
REACTOME_LAGGING_STRAND_SYNTHESIS	0.240636	1.49325e-08
BOYLAN_MULTIPLE_MYELOMA_D_DN	0.24059	1.50307e-08
PELLICCIOTTA_HDAC_IN_ANTIGEN_PRESENTATION_DN	0.240458	1.53138e-08
KONG_E2F1_TARGETS	0.240324	1.56051e-08
YAO_TEMPORAL_RESPONSE_TO_PROGESTERONE_CLUSTER_12	0.240302	1.56546e-08
GENTILE_UV_LOW_DOSE_UP	0.240199	1.58838e-08
OHGUCHI_LIVER_HNF4A_TARGETS_DN	0.240149	1.59968e-08
THUM_MIR21_TARGETS_HEART_DISEASE_UP	0.240125	1.60493e-08
SANA_TNF_SIGNALING_UP	0.240113	1.60773e-08
MAGRANGEAS_MULTIPLE_MYELOMA_IGLL_VS_IGLK_DN	0.240038	1.62473e-08
PUJANA_XPRSS_INT_NETWORK	0.240009	1.63141e-08
REACTOME_DECTIN_1_MEDIATED_NONCANONICAL_NF_KB_SIGNALING	0.239879	1.6616e-08
ZHAN_EARLY_DIFFERENTIATION_GENES_DN	0.239871	1.66355e-08
MULLIGHAN_MLL_SIGNATURE_1_UP	0.239759	1.68989e-08
TAKEDA_TARGETS_OF_NUP98_HOXA9_FUSION_10D_DN	0.239476	1.75851e-08
NABA_MATRISOME	0.239421	1.77229e-08
LIANG_HEMATOPOIESIS_STEM_CELL_NUMBER_LARGE_VS_TINY_DN	0.239367	1.78577e-08
HESS_TARGETS_OF_HOXA9_AND_MEIS1_DN	0.239268	1.81078e-08
LEE_AGING_CEREBELLUM_UP	0.239139	1.84393e-08
HASINA_NOL7_TARGETS_UP	0.239113	1.85062e-08
NATSUME_RESPONSE_TO_INTERFERON_BETA_DN	0.239041	1.86938e-08
WU_HBX_TARGETS_2_DN	0.239002	1.87974e-08
NAKAMURA_CANCER_MICROENVIRONMENT_UP	0.238918	1.9019e-08
FOSTER_KDM1A_TARGETS_UP	0.238782	1.93863e-08
PID_IL12_STAT4_PATHWAY	0.238762	1.944e-08
DER_IFN_BETA_RESPONSE_UP	0.238759	1.94479e-08
AMUNDSON_DNA_DAMAGE_RESPONSE_TP53	0.238716	1.95661e-08
PID_ERB_GENOMIC_PATHWAY	0.238698	1.9617e-08
LEIN_PONS_MARKERS	0.238648	1.97535e-08
JOHNSTONE_PARVB_TARGETS_2_UP	0.238608	1.98635e-08
BOSCO_INTERFERON_INDUCED_ANTIVIRAL_MODULE	0.238493	2.0187e-08
BOYLAN_MULTIPLE_MYELOMA_D_CLUSTER_DN	0.238354	2.05838e-08
HAHTOLA_SEZARY_SYNDROM_UP	0.238217	2.09821e-08
CROONQUIST_NRAS_VS_STROMAL_STIMULATION_DN	0.238207	2.10111e-08
ZIRN_TRETINOIN_RESPONSE_DN	0.238086	2.13711e-08
REACTOME_TRANSCRIPTIONAL_REGULATION_BY_TP53	0.238009	2.15994e-08
YAMANAKA_GLIOBLASTOMA_SURVIVAL_UP	0.237931	2.18369e-08
REACTOME_PTK6_PROMOTES_HIF1A_STABILIZATION	0.237857	2.20628e-08
KEGG_BASE_EXCISION_REPAIR	0.237841	2.21148e-08
LIEN_BREAST_CARCINOMA_METAPLASTIC_VS_DUCTAL_UP	0.237723	2.24805e-08
MEISSNER_BRAIN_HCP_WITH_H3_UNMETHYLATED	0.237476	2.32678e-08
SCIAN_INVERSED_TARGETS_OF_TP53_AND_TP73_DN	0.237265	2.39622e-08
THUM_SYSTOLIC_HEART_FAILURE_UP	0.237216	2.41262e-08
PARK_APL_PATHOGENESIS_UP	0.237201	2.41785e-08
REACTOME_CELL_SURFACE_INTERACTIONS_AT_THE_VASCULAR_WALL	0.236974	2.49516e-08
REACTOME_TRAF6_MEDIATED_NF_KB_ACTIVATION	0.2369	2.52119e-08
ZHANG_ANTIVIRAL_RESPONSE_TO_RIBAVIRIN_DN	0.236877	2.52912e-08
NOJIMA_SFRP2_TARGETS_UP	0.236734	2.58006e-08
BIOCARTA_TCRA_PATHWAY	0.236714	2.58694e-08
GRANDVAUX_IRF3_TARGETS_DN	0.236706	2.5898e-08
REN_BOUND_BY_E2F	0.236694	2.59421e-08
WU_HBX_TARGETS_1_DN	0.236556	2.64458e-08
YU_BAP1_TARGETS	0.23651	2.66151e-08
GILDEA_METASTASIS	0.236349	2.72155e-08
WANG_METASTASIS_OF_BREAST_CANCER_ESR1_UP	0.236255	2.75736e-08
GRAHAM_CML_DIVIDING_VS_NORMAL_QUIESCENT_DN	0.236119	2.80959e-08
NEBEN_AML_WITH_FLT3_OR_NRAS_DN	0.236055	2.83453e-08
BRUECKNER_TARGETS_OF_MIRLET7A3_DN	0.236041	2.84006e-08
BIOCARTA_CELL2CELL_PATHWAY	0.235985	2.86226e-08
HOLLEMAN_DAUNORUBICIN_B_ALL_UP	0.235962	2.87148e-08
XU_CREBBP_TARGETS_DN	0.235747	2.95825e-08
TAKAO_RESPONSE_TO_UVB_RADIATION_DN	0.235734	2.96356e-08
FLECHNER_PBL_KIDNEY_TRANSPLANT_OK_VS_DONOR_UP	0.235361	3.12032e-08
MCCABE_HOXC6_TARGETS_CANCER_DN	0.235358	3.12156e-08
PHONG_TNF_RESPONSE_VIA_P38_PARTIAL	0.235343	3.1279e-08
PARENT_MTOR_SIGNALING_DN	0.23519	3.19451e-08
REACTOME_2_LTR_CIRCLE_FORMATION	0.235186	3.19649e-08
KANG_IMMORTALIZED_BY_TERT_UP	0.23518	3.19909e-08
QI_PLASMACYTOMA_UP	0.235135	3.21896e-08
REACTOME_TP53_REGULATES_TRANSCRIPTION_OF_CASPASE_ACTIVATORS_AND_CASPASES	0.235039	3.2617e-08
PID_DNA_PK_PATHWAY	0.235016	3.2723e-08
TAKEDA_TARGETS_OF_NUP98_HOXA9_FUSION_3D_DN	0.234961	3.29717e-08
REACTOME_ASSEMBLY_OF_THE_PRE_REPLICATIVE_COMPLEX	0.234932	3.31033e-08
REACTOME_TOLL_LIKE_RECEPTOR_4_TLR4_CASCADE	0.234823	3.36024e-08
BIOCARTA_THELPER_PATHWAY	0.234748	3.39546e-08
PID_TAP63_PATHWAY	0.234741	3.39837e-08
KIM_LRRC3B_TARGETS	0.234609	3.46093e-08
GAVIN_FOXP3_TARGETS_CLUSTER_P2	0.234582	3.47375e-08
MIKKELSEN_MEF_ICP_WITH_H3K4ME3_AND_H3K27ME3	0.234541	3.49351e-08
STEIN_ESRRA_TARGETS_DN	0.234505	3.51074e-08
MATTIOLI_MGUS_VS_MULTIPLE_MYELOMA	0.234491	3.51729e-08
BOWIE_RESPONSE_TO_EXTRACELLULAR_MATRIX	0.23447	3.52784e-08
KOBAYASHI_EGFR_SIGNALING_6HR_DN	0.234438	3.54338e-08
BIOCARTA_IL22BP_PATHWAY	0.234348	3.5875e-08
BIOCARTA_NFKB_PATHWAY	0.23431	3.60621e-08
MCBRYAN_PUBERTAL_BREAST_3_4WK_UP	0.234266	3.62785e-08
YAN_ESCAPE_FROM_ANOIKIS	0.234227	3.64725e-08
REACTOME_RUNX3_REGULATES_IMMUNE_RESPONSE_AND_CELL_MIGRATION	0.233827	3.85342e-08
REACTOME_RRNA_MODIFICATION_IN_THE_NUCLEUS_AND_CYTOSOL	0.233722	3.90902e-08
WEST_ADRENOCORTICAL_TUMOR_UP	0.233606	3.9715e-08
REACTOME_IKK_COMPLEX_RECRUITMENT_MEDIATED_BY_RIP1	0.233556	3.99892e-08
BIOCARTA_LYMPHOCYTE_PATHWAY	0.23348	4.04112e-08
BIOCARTA_MCM_PATHWAY	0.233423	4.07262e-08
JIANG_HYPOXIA_NORMAL	0.233345	4.11612e-08
SANSOM_WNT_PATHWAY_REQUIRE_MYC	0.233301	4.14106e-08
PRAMOONJAGO_SOX4_TARGETS_UP	0.233225	4.18443e-08
HINATA_NFKB_TARGETS_FIBROBLAST_UP	0.2332	4.19875e-08
SHIN_B_CELL_LYMPHOMA_CLUSTER_9	0.23299	4.32109e-08
REACTOME_METABOLISM_OF_NON_CODING_RNA	0.232809	4.42884e-08
BIOCARTA_CYTOKINE_PATHWAY	0.232769	4.45302e-08
SERVITJA_ISLET_HNF1A_TARGETS_DN	0.232736	4.47318e-08
JIANG_HYPOXIA_CANCER	0.232707	4.49107e-08
REACTOME_EICOSANOIDS	0.232609	4.55121e-08
ALCALA_APOPTOSIS	0.232538	4.59548e-08
REACTOME_SELENOAMINO_ACID_METABOLISM	0.232411	4.67589e-08
REACTOME_BUTYRATE_RESPONSE_FACTOR_1_BRF1_BINDS_AND_DESTABILIZES_MRNA	0.232365	4.70561e-08
REACTOME_ERYTHROPOIETIN_ACTIVATES_PHOSPHOINOSITIDE_3_KINASE_PI3K	0.231975	4.96198e-08
KOHOUTEK_CCNT2_TARGETS	0.231864	5.03742e-08
TURASHVILI_BREAST_NORMAL_DUCTAL_VS_LOBULAR_DN	0.231806	5.07733e-08
PID_INTEGRIN_CS_PATHWAY	0.231541	5.2628e-08
HOOI_ST7_TARGETS_DN	0.23148	5.30651e-08
SUZUKI_AMPLIFIED_IN_ORAL_CANCER	0.231367	5.38877e-08
KEGG_CYTOSOLIC_DNA_SENSING_PATHWAY	0.231325	5.41924e-08
HOELZEL_NF1_TARGETS_UP	0.23118	5.52717e-08
CHEOK_RESPONSE_TO_MERCAPTOPURINE_AND_LD_MTX_DN	0.231173	5.53222e-08
VERRECCHIA_DELAYED_RESPONSE_TO_TGFB1	0.231159	5.54258e-08
WINTER_HYPOXIA_METAGENE	0.231058	5.61911e-08
GRAHAM_CML_QUIESCENT_VS_NORMAL_QUIESCENT_UP	0.231043	5.63046e-08
REACTOME_ACTIVATION_OF_BH3_ONLY_PROTEINS	0.230965	5.69066e-08
REACTOME_BETA_DEFENSINS	0.230882	5.75437e-08
CHICAS_RB1_TARGETS_CONFLUENT	0.230784	5.83133e-08
TARTE_PLASMA_CELL_VS_PLASMABLAST_UP	0.230664	5.92708e-08
DELACROIX_RAR_TARGETS_UP	0.23058	5.99453e-08
MATHEW_FANCONI_ANEMIA_GENES	0.230448	6.10191e-08
PID_IL3_PATHWAY	0.23034	6.19175e-08
KEGG_NUCLEOTIDE_EXCISION_REPAIR	0.230274	6.24755e-08
REACTOME_TIGHT_JUNCTION_INTERACTIONS	0.230271	6.24951e-08
BURTON_ADIPOGENESIS_2	0.230152	6.35091e-08
REACTOME_O_LINKED_GLYCOSYLATION	0.230111	6.38614e-08
BLUM_RESPONSE_TO_SALIRASIB_DN	0.230076	6.4165e-08
HERNANDEZ_MITOTIC_ARREST_BY_DOCETAXEL_2_UP	0.230046	6.44257e-08
REACTOME_DEGRADATION_OF_THE_EXTRACELLULAR_MATRIX	0.229998	6.48367e-08
ROSS_AML_WITH_MLL_FUSIONS	0.229969	6.50946e-08
HUANG_GATA2_TARGETS_UP	0.229811	6.64905e-08
MARCHINI_TRABECTEDIN_RESISTANCE_DN	0.229648	6.79692e-08
REACTOME_G1_S_DNA_DAMAGE_CHECKPOINTS	0.229613	6.82938e-08
CROONQUIST_IL6_DEPRIVATION_UP	0.229571	6.86775e-08
WATANABE_COLON_CANCER_MSI_VS_MSS_UP	0.229542	6.89457e-08
FLECHNER_PBL_KIDNEY_TRANSPLANT_REJECTED_VS_OK_UP	0.229187	7.23163e-08
REACTOME_REGULATION_OF_RAS_BY_GAPS	0.229162	7.25576e-08
REACTOME_NAPLUS_CL_DEPENDENT_NEUROTRANSMITTER_TRANSPORTERS	0.229109	7.30741e-08
BIOCARTA_MONOCYTE_PATHWAY	0.229055	7.36085e-08
BIOCARTA_STAT3_PATHWAY	0.229036	7.37956e-08
HASLINGER_B_CLL_WITH_CHROMOSOME_12_TRISOMY	0.229024	7.39095e-08
MARSHALL_VIRAL_INFECTION_RESPONSE_UP	0.228999	7.4161e-08
DACOSTA_LOW_DOSE_UV_RESPONSE_VIA_ERCC3_XPCS_UP	0.22895	7.46491e-08
PID_INTEGRIN1_PATHWAY	0.228906	7.50901e-08
LEE_LIVER_CANCER_MYC_UP	0.228731	7.6874e-08
ONDER_CDH1_TARGETS_1_UP	0.228648	7.77291e-08
HENDRICKS_SMARCA4_TARGETS_UP	0.22864	7.78124e-08
NABA_PROTEOGLYCANS	0.228512	7.91557e-08
BRUINS_UVC_RESPONSE_VIA_TP53_GROUP_B	0.228316	8.12617e-08
MORI_IMMATURE_B_LYMPHOCYTE_UP	0.228219	8.23198e-08
CROONQUIST_NRAS_SIGNALING_UP	0.228205	8.24787e-08
SANSOM_APC_TARGETS_UP	0.228185	8.27007e-08
REACTOME_CLEC7A_DECTIN_1_SIGNALING	0.228165	8.29147e-08
REACTOME_HOST_INTERACTIONS_WITH_INFLUENZA_FACTORS	0.228086	8.38033e-08
REACTOME_STAT5_ACTIVATION	0.227959	8.52272e-08
GARGALOVIC_RESPONSE_TO_OXIDIZED_PHOSPHOLIPIDS_GREEN_DN	0.2278	8.70636e-08
RODRIGUES_THYROID_CARCINOMA_DN	0.227404	9.17796e-08
IVANOVA_HEMATOPOIESIS_LATE_PROGENITOR	0.227312	9.29082e-08
REACTOME_DUAL_INCISION_IN_GG_NER	0.227265	9.34971e-08
WILCOX_RESPONSE_TO_PROGESTERONE_DN	0.227242	9.37753e-08
KRASNOSELSKAYA_ILF3_TARGETS_UP	0.227202	9.42807e-08
HOLLEMAN_VINCRISTINE_RESISTANCE_ALL_DN	0.227037	9.63713e-08
NEMETH_INFLAMMATORY_RESPONSE_LPS_UP	0.227024	9.65402e-08
HOFMANN_MYELODYSPLASTIC_SYNDROM_RISK_DN	0.227017	9.66216e-08
THEILGAARD_NEUTROPHIL_AT_SKIN_WOUND_UP	0.226992	9.6942e-08
REACTOME_PTK6_REGULATES_RTKS_AND_THEIR_EFFECTORS_AKT1_AND_DOK1	0.22699	9.69794e-08
PETROVA_PROX1_TARGETS_DN	0.226912	9.79798e-08
REACTOME_TP53_REGULATES_TRANSCRIPTION_OF_CELL_CYCLE_GENES	0.226716	1.00564e-07
BIOCARTA_LYM_PATHWAY	0.226605	1.02063e-07
REACTOME_NUCLEOBASE_BIOSYNTHESIS	0.226584	1.02342e-07
REACTOME_SCAVENGING_BY_CLASS_A_RECEPTORS	0.226584	1.02342e-07
REACTOME_EPH_EPHRIN_MEDIATED_REPULSION_OF_CELLS	0.226545	1.02868e-07
PID_IL12_2PATHWAY	0.22651	1.03354e-07
HOWLIN_PUBERTAL_MAMMARY_GLAND	0.226486	1.03681e-07
REACTOME_CROSSLINKING_OF_COLLAGEN_FIBRILS	0.226331	1.05835e-07
GROSS_HYPOXIA_VIA_ELK3_AND_HIF1A_DN	0.226328	1.05872e-07
YAMASHITA_LIVER_CANCER_WITH_EPCAM_UP	0.226312	1.06098e-07
SASAI_TARGETS_OF_CXCR6_AND_PTCH1_DN	0.226297	1.06307e-07
TONKS_TARGETS_OF_RUNX1_RUNX1T1_FUSION_SUSTAINED_IN_MONOCYTE_UP	0.226259	1.06853e-07
REACTOME_ACTIVATION_OF_ATR_IN_RESPONSE_TO_REPLICATION_STRESS	0.226169	1.08127e-07
REACTOME_MRNA_DECAY_BY_5_TO_3_EXORIBONUCLEASE	0.226167	1.08159e-07
CONCANNON_APOPTOSIS_BY_EPOXOMICIN_DN	0.226113	1.08938e-07
REACTOME_RESOLUTION_OF_ABASIC_SITES_AP_SITES	0.226035	1.1007e-07
BIOCARTA_SARS_PATHWAY	0.225995	1.10644e-07
MIKKELSEN_NPC_HCP_WITH_H3K27ME3	0.225878	1.12376e-07
REACTOME_ARYL_HYDROCARBON_RECEPTOR_SIGNALLING	0.225816	1.13297e-07
LEONARD_HYPOXIA	0.225739	1.14451e-07
REACTOME_REGULATION_OF_LOCALIZATION_OF_FOXO_TRANSCRIPTION_FACTORS	0.225724	1.14689e-07
ZHAN_MULTIPLE_MYELOMA_DN	0.225693	1.15159e-07
REACTOME_SWITCHING_OF_ORIGINS_TO_A_POST_REPLICATIVE_STATE	0.225627	1.1616e-07
ODONNELL_TFRC_TARGETS_UP	0.225526	1.17721e-07
BIOCARTA_RECK_PATHWAY	0.225484	1.18369e-07
XU_HGF_SIGNALING_NOT_VIA_AKT1_48HR_DN	0.225227	1.22451e-07
TAVOR_CEBPA_TARGETS_UP	0.225222	1.22531e-07
WAMUNYOKOLI_OVARIAN_CANCER_GRADES_1_2_UP	0.225212	1.22706e-07
NADERI_BREAST_CANCER_PROGNOSIS_UP	0.225092	1.24658e-07
PID_TNF_PATHWAY	0.225007	1.26066e-07
DAVICIONI_MOLECULAR_ARMS_VS_ERMS_DN	0.224958	1.26872e-07
LAIHO_COLORECTAL_CANCER_SERRATED_UP	0.224832	1.28989e-07
KYNG_RESPONSE_TO_H2O2	0.224807	1.29415e-07
REACTOME_CS_DS_DEGRADATION	0.224566	1.33587e-07
REACTOME_DOWNREGULATION_OF_ERBB2:ERBB3_SIGNALING	0.224284	1.38618e-07
REACTOME_TERMINATION_OF_TRANSLESION_DNA_SYNTHESIS	0.224255	1.39153e-07
BERENJENO_TRANSFORMED_BY_RHOA_FOREVER_UP	0.22422	1.39789e-07
REACTOME_TGF_BETA_RECEPTOR_SIGNALING_IN_EMT_EPITHELIAL_TO_MESENCHYMAL_TRANSITION	0.224205	1.40076e-07
BIOCARTA_TCYTOTOXIC_PATHWAY	0.22408	1.42379e-07
REACTOME_TNFR2_NON_CANONICAL_NF_KB_PATHWAY	0.224009	1.4371e-07
SANA_RESPONSE_TO_IFNG_UP	0.223813	1.47452e-07
SCHAEFFER_PROSTATE_DEVELOPMENT_AND_CANCER_BOX5_DN	0.2238	1.47714e-07
BIOCARTA_IL2_PATHWAY	0.223688	1.49888e-07
BOYLAN_MULTIPLE_MYELOMA_PCA1_UP	0.223679	1.50063e-07
REACTOME_EXTENSION_OF_TELOMERES	0.223678	1.50082e-07
TSENG_ADIPOGENIC_POTENTIAL_UP	0.223552	1.52585e-07
REACTOME_CROSS_PRESENTATION_OF_SOLUBLE_EXOGENOUS_ANTIGENS_ENDOSOMES	0.223447	1.54697e-07
REACTOME_CELL_CELL_JUNCTION_ORGANIZATION	0.223378	1.56096e-07
KEGG_HOMOLOGOUS_RECOMBINATION	0.223344	1.5678e-07
LEE_LIVER_CANCER_HEPATOBLAST	0.223228	1.59174e-07
PID_PI3K_PLC_TRK_PATHWAY	0.223138	1.61061e-07
WEINMANN_ADAPTATION_TO_HYPOXIA_DN	0.223019	1.63586e-07
MARTINEZ_RB1_AND_TP53_TARGETS_DN	0.222921	1.65678e-07
ZHAN_MULTIPLE_MYELOMA_LB_DN	0.222864	1.66929e-07
RUAN_RESPONSE_TO_TNF_UP	0.222729	1.69874e-07
YAGI_AML_WITH_T_8_21_TRANSLOCATION	0.222584	1.73119e-07
LU_IL4_SIGNALING	0.222523	1.74498e-07
REACTOME_JOSEPHIN_DOMAIN_DUBS	0.222508	1.74848e-07
NATSUME_RESPONSE_TO_INTERFERON_BETA_UP	0.222422	1.7681e-07
SENESE_HDAC1_AND_HDAC2_TARGETS_DN	0.222362	1.78188e-07
OHM_EMBRYONIC_CARCINOMA_DN	0.222358	1.78285e-07
REACTOME_SIGNALING_BY_ROBO_RECEPTORS	0.222351	1.78461e-07
JI_CARCINOGENESIS_BY_KRAS_AND_STK11_UP	0.222279	1.80135e-07
REACTOME_INTERLEUKIN_2_FAMILY_SIGNALING	0.22224	1.81051e-07
WORSCHECH_TUMOR_EVASION_AND_TOLEROGENICITY_UP	0.221949	1.8802e-07
KYNG_WERNER_SYNDROM_AND_NORMAL_AGING_DN	0.221947	1.88063e-07
BOYLAN_MULTIPLE_MYELOMA_C_DN	0.22193	1.88491e-07
REACTOME_NONSENSE_MEDIATED_DECAY_NMD	0.221851	1.90439e-07
IVANOVA_HEMATOPOIESIS_MATURE_CELL	0.221821	1.91174e-07
AZARE_NEOPLASTIC_TRANSFORMATION_BY_STAT3_UP	0.221714	1.93842e-07
ZHONG_SECRETOME_OF_LUNG_CANCER_AND_ENDOTHELIUM	0.221466	2.00165e-07
CAFFAREL_RESPONSE_TO_THC_DN	0.221362	2.02888e-07
SCHUETZ_BREAST_CANCER_DUCTAL_INVASIVE_DN	0.221146	2.08631e-07
REACTOME_TRANSLOCATION_OF_SLC2A4_GLUT4_TO_THE_PLASMA_MEMBRANE	0.221131	2.09045e-07
WONG_EMBRYONIC_STEM_CELL_CORE	0.221076	2.10542e-07
KYNG_WERNER_SYNDROM_UP	0.220985	2.13028e-07
REACTOME_PCP_CE_PATHWAY	0.220948	2.14038e-07
REACTOME_DISEASES_ASSOCIATED_WITH_VISUAL_TRANSDUCTION	0.220931	2.14517e-07
SMIRNOV_RESPONSE_TO_IR_6HR_DN	0.220905	2.15236e-07
CHIARADONNA_NEOPLASTIC_TRANSFORMATION_CDC25_UP	0.220784	2.18619e-07
REACTOME_OTHER_INTERLEUKIN_SIGNALING	0.220722	2.20392e-07
WACKER_HYPOXIA_TARGETS_OF_VHL	0.220709	2.20762e-07
ISHIKAWA_STING_SIGNALING	0.220635	2.22872e-07
PUJANA_BRCA2_PCC_NETWORK	0.22054	2.2561e-07
REACTOME_CHEMOKINE_RECEPTORS_BIND_CHEMOKINES	0.220514	2.2637e-07
LOPEZ_MESOTHELIOMA_SURVIVAL_WORST_VS_BEST_DN	0.220512	2.2643e-07
REACTOME_INACTIVATION_OF_CDC42_AND_RAC1	0.220438	2.28607e-07
REACTOME_TRANSCRIPTIONAL_REGULATION_BY_RUNX3	0.220427	2.28935e-07
PID_EPHA_FWDPATHWAY	0.220258	2.33962e-07
PID_ECADHERIN_NASCENT_AJ_PATHWAY	0.219977	2.42591e-07
REACTOME_REGULATION_OF_TP53_ACTIVITY_THROUGH_ASSOCIATION_WITH_CO_FACTORS	0.219949	2.4345e-07
REACTOME_RAF_INDEPENDENT_MAPK1_3_ACTIVATION	0.219895	2.45159e-07
REACTOME_SCF_SKP2_MEDIATED_DEGRADATION_OF_P27_P21	0.219496	2.58038e-07
LEE_LIVER_CANCER_CIPROFIBRATE_DN	0.219322	2.63872e-07
BAFNA_MUC4_TARGETS_DN	0.219215	2.67521e-07
XU_AKT1_TARGETS_6HR	0.219128	2.70512e-07
PID_ANTHRAX_PATHWAY	0.218944	2.76966e-07
OKUMURA_INFLAMMATORY_RESPONSE_LPS	0.218902	2.78447e-07
REACTOME_PURINE_SALVAGE	0.218876	2.79377e-07
REACTOME_CD22_MEDIATED_BCR_REGULATION	0.218794	2.82347e-07
FOURNIER_ACINAR_DEVELOPMENT_EARLY_DN	0.218615	2.88882e-07
SERVITJA_ISLET_HNF1A_TARGETS_UP	0.218498	2.93214e-07
REACTOME_PROCESSIVE_SYNTHESIS_ON_THE_LAGGING_STRAND	0.21849	2.93529e-07
ELVIDGE_HIF2A_TARGETS_UP	0.218482	2.93821e-07
KEGG_TOLL_LIKE_RECEPTOR_SIGNALING_PATHWAY	0.218394	2.97125e-07
KEGG_DRUG_METABOLISM_OTHER_ENZYMES	0.218385	2.97475e-07
REACTOME_RIP_MEDIATED_NFKB_ACTIVATION_VIA_ZBP1	0.218368	2.98127e-07
WANG_ESOPHAGUS_CANCER_VS_NORMAL_DN	0.218354	2.9867e-07
BIOCARTA_SUMO_PATHWAY	0.21828	3.01489e-07
REACTOME_FORMYL_PEPTIDE_RECEPTORS_BIND_FORMYL_PEPTIDES_AND_MANY_OTHER_LIGANDS	0.218269	3.01911e-07
GARGALOVIC_RESPONSE_TO_OXIDIZED_PHOSPHOLIPIDS_LIGHTYELLOW_UP	0.218139	3.0695e-07
KERLEY_RESPONSE_TO_CISPLATIN_UP	0.218041	3.10815e-07
YIH_RESPONSE_TO_ARSENITE_C4	0.217844	3.18704e-07
KONDO_PROSTATE_CANCER_WITH_H3K27ME3	0.217782	3.21255e-07
REACTOME_TRIF_TICAM1_MEDIATED_TLR4_SIGNALING	0.217698	3.24712e-07
DAUER_STAT3_TARGETS_UP	0.217602	3.28703e-07
BOHN_PRIMARY_IMMUNODEFICIENCY_SYNDROM_DN	0.217388	3.3775e-07
OHASHI_AURKB_TARGETS	0.217259	3.43327e-07
REACTOME_TRANSLESION_SYNTHESIS_BY_Y_FAMILY_DNA_POLYMERASES_BYPASSES_LESIONS_ON_DNA_TEMPLATE	0.217216	3.45204e-07
REACTOME_TRAF6_MEDIATED_IRF7_ACTIVATION	0.217181	3.46755e-07
SCHRAETS_MLL_TARGETS_DN	0.217013	3.54237e-07
BOSCO_ALLERGEN_INDUCED_TH2_ASSOCIATED_MODULE	0.21684	3.62089e-07
RAMASWAMY_METASTASIS_UP	0.216798	3.63987e-07
MIKKELSEN_NPC_LCP_WITH_H3K4ME3	0.216744	3.66513e-07
FINETTI_BREAST_CANCERS_KINOME_BLUE	0.216665	3.70197e-07
CERVERA_SDHB_TARGETS_2	0.216523	3.76913e-07
MYLLYKANGAS_AMPLIFICATION_HOT_SPOT_1	0.216462	3.79825e-07
REACTOME_ASYMMETRIC_LOCALIZATION_OF_PCP_PROTEINS	0.216454	3.80185e-07
REACTOME_RHO_GTPASES_ACTIVATE_IQGAPS	0.216383	3.8364e-07
HOFFMANN_PRE_BI_TO_LARGE_PRE_BII_LYMPHOCYTE_DN	0.216342	3.85613e-07
REACTOME_MET_ACTIVATES_RAS_SIGNALING	0.216269	3.89186e-07
REACTOME_POLO_LIKE_KINASE_MEDIATED_EVENTS	0.216249	3.90167e-07
BROWNE_HCMV_INFECTION_4HR_UP	0.216066	3.99324e-07
RICKMAN_HEAD_AND_NECK_CANCER_E	0.216064	3.99413e-07
NAGY_TFTC_COMPONENTS_HUMAN	0.216049	4.00167e-07
BROWNE_HCMV_INFECTION_30MIN_DN	0.215754	4.15358e-07
CHEOK_RESPONSE_TO_MERCAPTOPURINE_DN	0.215723	4.1698e-07
WANG_ESOPHAGUS_CANCER_VS_NORMAL_UP	0.215568	4.25182e-07
EHLERS_ANEUPLOIDY_DN	0.215526	4.27427e-07
RAMJAUN_APOPTOSIS_BY_TGFB1_VIA_SMAD4_DN	0.215434	4.32422e-07
SHARMA_PILOCYTIC_ASTROCYTOMA_LOCATION_UP	0.215378	4.35488e-07
GERY_CEBP_TARGETS	0.215159	4.4766e-07
REACTOME_STABILIZATION_OF_P53	0.215058	4.5339e-07
REACTOME_ALPHA_DEFENSINS	0.215038	4.54526e-07
BIOCARTA_GHRELIN_PATHWAY	0.215036	4.54596e-07
JISON_SICKLE_CELL_DISEASE_UP	0.214963	4.58805e-07
REACTOME_ERYTHROPOIETIN_ACTIVATES_PHOSPHOLIPASE_C_GAMMA_PLCG	0.214915	4.61559e-07
DANG_REGULATED_BY_MYC_DN	0.214788	4.68995e-07
MEINHOLD_OVARIAN_CANCER_LOW_GRADE_UP	0.214758	4.70765e-07
JAZAG_TGFB1_SIGNALING_VIA_SMAD4_DN	0.214658	4.76701e-07
REACTOME_ACTIVATION_OF_THE_TFAP2_AP_2_FAMILY_OF_TRANSCRIPTION_FACTORS	0.214596	4.80409e-07
LIEN_BREAST_CARCINOMA_METAPLASTIC	0.214324	4.97116e-07
REACTOME_REGULATION_OF_TP53_ACTIVITY_THROUGH_ACETYLATION	0.214149	5.08067e-07
CHANG_POU5F1_TARGETS_UP	0.214131	5.09261e-07
REACTOME_PROTEIN_FOLDING	0.214122	5.09796e-07
APPIERTO_RESPONSE_TO_FENRETINIDE_UP	0.213852	5.27292e-07
PUJANA_CHEK2_PCC_NETWORK	0.213844	5.27852e-07
FINETTI_BREAST_CANCER_KINOME_GREEN	0.213661	5.4003e-07
PEPPER_CHRONIC_LYMPHOCYTIC_LEUKEMIA_UP	0.213638	5.41609e-07
REACTOME_PEPTIDE_HORMONE_BIOSYNTHESIS	0.213495	5.51325e-07
MIKKELSEN_MEF_ICP_WITH_H3K27ME3	0.213467	5.53261e-07
SARRIO_EPITHELIAL_MESENCHYMAL_TRANSITION_DN	0.213299	5.64954e-07
CAFFAREL_RESPONSE_TO_THC_24HR_5_DN	0.213216	5.70845e-07
REACTOME_INTERLEUKIN_3_INTERLEUKIN_5_AND_GM_CSF_SIGNALING	0.213064	5.8176e-07
NUYTTEN_NIPP1_TARGETS_DN	0.213033	5.83964e-07
HOLLERN_EMT_BREAST_TUMOR_UP	0.212889	5.94547e-07
REACTOME_COLLAGEN_DEGRADATION	0.212826	5.99199e-07
REACTOME_PLATELET_ADHESION_TO_EXPOSED_COLLAGEN	0.212783	6.02422e-07
ONGUSAHA_TP53_TARGETS	0.212754	6.04639e-07
KANG_FLUOROURACIL_RESISTANCE_DN	0.212662	6.11594e-07
KEGG_ONE_CARBON_POOL_BY_FOLATE	0.212488	6.24927e-07
BROWNE_INTERFERON_RESPONSIVE_GENES	0.212488	6.24943e-07
WARTERS_RESPONSE_TO_IR_SKIN	0.212477	6.25793e-07
GRAESSMANN_APOPTOSIS_BY_SERUM_DEPRIVATION_UP	0.212457	6.27332e-07
REACTOME_PHOSPHORYLATION_OF_EMI1	0.212456	6.27413e-07
ZHONG_SECRETOME_OF_LUNG_CANCER_AND_MACROPHAGE	0.21239	6.32563e-07
KENNY_CTNNB1_TARGETS_DN	0.212383	6.33125e-07
PURBEY_TARGETS_OF_CTBP1_AND_SATB1_UP	0.212172	6.49866e-07
KIM_MYCN_AMPLIFICATION_TARGETS_UP	0.212126	6.53624e-07
HAHTOLA_CTCL_PATHOGENESIS	0.212097	6.55931e-07
KEGG_BLADDER_CANCER	0.211837	6.77458e-07
REACTOME_DISEASES_ASSOCIATED_WITH_O_GLYCOSYLATION_OF_PROTEINS	0.211827	6.78294e-07
ROSS_ACUTE_MYELOID_LEUKEMIA_CBF	0.211754	6.84391e-07
DER_IFN_ALPHA_RESPONSE_UP	0.211658	6.9255e-07
SMID_BREAST_CANCER_LUMINAL_B_DN	0.211557	7.01299e-07
PID_EPHB_FWD_PATHWAY	0.211429	7.12462e-07
SHETH_LIVER_CANCER_VS_TXNIP_LOSS_PAM2	0.211142	7.38145e-07
PID_P38_ALPHA_BETA_PATHWAY	0.211135	7.38791e-07
KORKOLA_TERATOMA_UP	0.211125	7.39683e-07
DE_YY1_TARGETS_UP	0.211054	7.46174e-07
JECHLINGER_EPITHELIAL_TO_MESENCHYMAL_TRANSITION_UP	0.210956	7.55282e-07
KEGG_PRIMARY_IMMUNODEFICIENCY	0.210661	7.83201e-07
MARZEC_IL2_SIGNALING_UP	0.210418	8.06892e-07
FLOTHO_PEDIATRIC_ALL_THERAPY_RESPONSE_UP	0.210395	8.0922e-07
DELASERNA_MYOD_TARGETS_DN	0.210352	8.13516e-07
PID_E2F_PATHWAY	0.210349	8.13755e-07
REACTOME_FCERI_MEDIATED_NF_KB_ACTIVATION	0.210273	8.21405e-07
LINDGREN_BLADDER_CANCER_CLUSTER_3_UP	0.210242	8.24529e-07
SMITH_TERT_TARGETS_UP	0.210198	8.28982e-07
BIOCARTA_FAS_PATHWAY	0.210162	8.32751e-07
WANG_BARRETTS_ESOPHAGUS_UP	0.209979	8.51559e-07
AMIT_SERUM_RESPONSE_120_MCF10A	0.209833	8.66972e-07
GRAHAM_CML_DIVIDING_VS_NORMAL_DIVIDING_UP	0.209809	8.69493e-07
CROONQUIST_STROMAL_STIMULATION_UP	0.20979	8.71567e-07
PID_GLYPICAN_1PATHWAY	0.209685	8.82849e-07
BRACHAT_RESPONSE_TO_CISPLATIN	0.209665	8.85036e-07
HU_GENOTOXIC_DAMAGE_24HR	0.209591	8.93087e-07
KYNG_ENVIRONMENTAL_STRESS_RESPONSE_NOT_BY_GAMMA_IN_WS	0.209229	9.33422e-07
MIZUKAMI_HYPOXIA_UP	0.209221	9.34339e-07
LEE_NEURAL_CREST_STEM_CELL_UP	0.209181	9.39002e-07
REACTOME_HDR_THROUGH_HOMOLOGOUS_RECOMBINATION_HRR	0.208975	9.62863e-07
REACTOME_NONSENSE_MEDIATED_DECAY_NMD_INDEPENDENT_OF_THE_EXON_JUNCTION_COMPLEX_EJC	0.208927	9.68496e-07
MATZUK_STEROIDOGENESIS	0.20888	9.74099e-07
LOPEZ_MBD_TARGETS	0.208769	9.87304e-07
DAZARD_UV_RESPONSE_CLUSTER_G2	0.208728	9.92325e-07
WELCSH_BRCA1_TARGETS_DN	0.208555	1.01348e-06
MYLLYKANGAS_AMPLIFICATION_HOT_SPOT_12	0.208261	1.05029e-06
REACTOME_G2_M_DNA_REPLICATION_CHECKPOINT	0.20814	1.06588e-06
REACTOME_TRANSPORT_OF_MATURE_MRNAS_DERIVED_FROM_INTRONLESS_TRANSCRIPTS	0.207979	1.08698e-06
BIOCARTA_SET_PATHWAY	0.207972	1.08795e-06
REACTOME_CELL_JUNCTION_ORGANIZATION	0.207771	1.11479e-06
PAPASPYRIDONOS_UNSTABLE_ATEROSCLEROTIC_PLAQUE_UP	0.207751	1.11738e-06
SENESE_HDAC2_TARGETS_UP	0.207661	1.12971e-06
WINNEPENNINCKX_MELANOMA_METASTASIS_UP	0.207625	1.1347e-06
PASINI_SUZ12_TARGETS_DN	0.207452	1.15866e-06
KUMAMOTO_RESPONSE_TO_NUTLIN_3A_UP	0.20736	1.17165e-06
SANSOM_APC_MYC_TARGETS	0.20729	1.18168e-06
ONDER_CDH1_SIGNALING_VIA_CTNNB1	0.207184	1.19688e-06
REACTOME_NON_INTEGRIN_MEMBRANE_ECM_INTERACTIONS	0.207046	1.21708e-06
BIOCARTA_PCAF_PATHWAY	0.20704	1.21794e-06
REACTOME_ACTIVATION_OF_NOXA_AND_TRANSLOCATION_TO_MITOCHONDRIA	0.206968	1.22855e-06
GRAHAM_CML_QUIESCENT_VS_CML_DIVIDING_UP	0.206544	1.29306e-06
KONDO_HYPOXIA	0.206486	1.30204e-06
SEMBA_FHIT_TARGETS_UP	0.206376	1.31941e-06
VISALA_AGING_LYMPHOCYTE_DN	0.206256	1.33874e-06
BYSTROEM_CORRELATED_WITH_IL5_UP	0.206204	1.34717e-06
KOBAYASHI_EGFR_SIGNALING_24HR_UP	0.206159	1.35446e-06
PID_PRL_SIGNALING_EVENTS_PATHWAY	0.206143	1.35701e-06
KUMAR_TARGETS_OF_MLL_AF9_FUSION	0.2061	1.36409e-06
WOOD_EBV_EBNA1_TARGETS_DN	0.205955	1.38803e-06
REACTOME_PURINE_RIBONUCLEOSIDE_MONOPHOSPHATE_BIOSYNTHESIS	0.205728	1.42637e-06
BIOCARTA_ERYTH_PATHWAY	0.205716	1.42842e-06
BENPORATH_ES_CORE_NINE_CORRELATED	0.205711	1.42927e-06
VANDESLUIS_NORMAL_EMBRYOS_UP	0.205582	1.45167e-06
PEDERSEN_METASTASIS_BY_ERBB2_ISOFORM_7	0.205532	1.46045e-06
BIOCARTA_SKP2E2F_PATHWAY	0.205303	1.50108e-06
SIMBULAN_UV_RESPONSE_NORMAL_DN	0.205106	1.53686e-06
PID_SMAD2_3PATHWAY	0.204981	1.55996e-06
PID_UPA_UPAR_PATHWAY	0.204957	1.56451e-06
BIOCARTA_IL7_PATHWAY	0.204897	1.57587e-06
REACTOME_P38MAPK_EVENTS	0.204833	1.58781e-06
REACTOME_SUMO_IS_TRANSFERRED_FROM_E1_TO_E2_UBE2I_UBC9	0.204723	1.60887e-06
LI_WILMS_TUMOR_VS_FETAL_KIDNEY_2_DN	0.204684	1.61638e-06
SCIAN_CELL_CYCLE_TARGETS_OF_TP53_AND_TP73_UP	0.204633	1.62624e-06
WU_HBX_TARGETS_3_UP	0.2046	1.63275e-06
DEBOSSCHER_NFKB_TARGETS_REPRESSED_BY_GLUCOCORTICOIDS	0.204478	1.65674e-06
HALMOS_CEBPA_TARGETS_UP	0.204461	1.66009e-06
REACTOME_ROS_AND_RNS_PRODUCTION_IN_PHAGOCYTES	0.204451	1.66209e-06
STEGER_ADIPOGENESIS_DN	0.20435	1.68208e-06
KYNG_ENVIRONMENTAL_STRESS_RESPONSE_NOT_BY_UV_IN_OLD	0.20428	1.6963e-06
MIYAGAWA_TARGETS_OF_EWSR1_ETS_FUSIONS_DN	0.2042	1.71256e-06
WILLIAMS_ESR2_TARGETS_UP	0.204131	1.72671e-06
REACTOME_RRNA_PROCESSING	0.203923	1.76987e-06
KORKOLA_TERATOMA	0.203895	1.77583e-06
LEE_LIVER_CANCER_DENA_UP	0.203891	1.7767e-06
COLLER_MYC_TARGETS_UP	0.203753	1.80613e-06
NADLER_HYPERGLYCEMIA_AT_OBESITY	0.203641	1.83024e-06
KOKKINAKIS_METHIONINE_DEPRIVATION_96HR_UP	0.203452	1.87178e-06
REACTOME_INTERLEUKIN_27_SIGNALING	0.20343	1.87684e-06
BIOCARTA_FCER1_PATHWAY	0.203386	1.88654e-06
BIOCARTA_TCAPOPTOSIS_PATHWAY	0.203373	1.88959e-06
REACTOME_TBC_RABGAPS	0.203276	1.91128e-06
ZHU_CMV_24_HR_DN	0.203139	1.9426e-06
DELLA_RESPONSE_TO_TSA_AND_BUTYRATE	0.203121	1.9469e-06
TERAMOTO_OPN_TARGETS_CLUSTER_8	0.202829	2.01532e-06
VETTER_TARGETS_OF_PRKCA_AND_ETS1_DN	0.202701	2.04612e-06
WORSCHECH_TUMOR_REJECTION_DN	0.202622	2.06526e-06
SARTIPY_NORMAL_AT_INSULIN_RESISTANCE_UP	0.202397	2.12086e-06
KYNG_DNA_DAMAGE_BY_GAMMA_AND_UV_RADIATION	0.202336	2.13627e-06
MYLLYKANGAS_AMPLIFICATION_HOT_SPOT_6	0.202265	2.15417e-06
KEGG_CYTOKINE_CYTOKINE_RECEPTOR_INTERACTION	0.202216	2.16669e-06
REACTOME_REGULATION_OF_EXPRESSION_OF_SLITS_AND_ROBOS	0.202189	2.17383e-06
REACTOME_CREATION_OF_C4_AND_C2_ACTIVATORS	0.201954	2.23466e-06
MORI_MATURE_B_LYMPHOCYTE_UP	0.201943	2.23779e-06
WONG_ENDOMETRIAL_CANCER_LATE	0.2018	2.27579e-06
BIOCARTA_MTA3_PATHWAY	0.201793	2.27758e-06
ZHANG_ANTIVIRAL_RESPONSE_TO_RIBAVIRIN_UP	0.201681	2.30766e-06
LI_CYTIDINE_ANALOG_PATHWAY	0.201541	2.34606e-06
REACTOME_COPI_INDEPENDENT_GOLGI_TO_ER_RETROGRADE_TRAFFIC	0.20148	2.36306e-06
JI_CARCINOGENESIS_BY_KRAS_AND_STK11_DN	0.201339	2.4025e-06
REACTOME_SHC_RELATED_EVENTS_TRIGGERED_BY_IGF1R	0.201275	2.42064e-06
BOQUEST_STEM_CELL_UP	0.201229	2.4337e-06
YANG_BREAST_CANCER_ESR1_LASER_DN	0.201201	2.4417e-06
BHAT_ESR1_TARGETS_NOT_VIA_AKT1_UP	0.20118	2.44771e-06
FONTAINE_THYROID_TUMOR_UNCERTAIN_MALIGNANCY_DN	0.201076	2.47789e-06
PETRETTO_LEFT_VENTRICLE_MASS_QTL_CIS_UP	0.201019	2.49453e-06
SA_MMP_CYTOKINE_CONNECTION	0.201	2.49994e-06
KEGG_RIBOSOME	0.200987	2.50375e-06
YAO_TEMPORAL_RESPONSE_TO_PROGESTERONE_CLUSTER_6	0.200909	2.52697e-06
KIM_RESPONSE_TO_TSA_AND_DECITABINE_UP	0.200908	2.52717e-06
GAVIN_FOXP3_TARGETS_CLUSTER_T4	0.200813	2.55543e-06
REACTOME_A_TETRASACCHARIDE_LINKER_SEQUENCE_IS_REQUIRED_FOR_GAG_SYNTHESIS	0.200692	2.59204e-06
JOHNSTONE_PARVB_TARGETS_1_UP	0.200511	2.64731e-06
GOUYER_TATI_TARGETS_DN	0.200335	2.70232e-06
ZHU_CMV_ALL_DN	0.200323	2.70638e-06
PID_IL2_PI3K_PATHWAY	0.200291	2.71646e-06
REACTOME_NUCLEAR_IMPORT_OF_REV_PROTEIN	0.200053	2.79303e-06
KEGG_OTHER_GLYCAN_DEGRADATION	0.199999	2.8105e-06
HASLINGER_B_CLL_WITH_13Q14_DELETION	0.19998	2.81673e-06
HUTTMANN_B_CLL_POOR_SURVIVAL_UP	0.199721	2.9032e-06
DACOSTA_ERCC3_ALLELE_XPCS_VS_TTD_DN	0.199716	2.90494e-06
DELPUECH_FOXO3_TARGETS_DN	0.199452	2.99579e-06
SHIN_B_CELL_LYMPHOMA_CLUSTER_1	0.19918	3.09202e-06
BIOCARTA_ACETAMINOPHEN_PATHWAY	0.199163	3.09791e-06
HONRADO_BREAST_CANCER_BRCA1_VS_BRCA2	0.199091	3.12409e-06
GRASEMANN_RETINOBLASTOMA_WITH_6P_AMPLIFICATION	0.199068	3.13228e-06
HASLINGER_B_CLL_WITH_11Q23_DELETION	0.19902	3.15007e-06
JI_METASTASIS_REPRESSED_BY_STK11	0.198999	3.15754e-06
PODAR_RESPONSE_TO_ADAPHOSTIN_DN	0.198926	3.18437e-06
CERVERA_SDHB_TARGETS_1_UP	0.198796	3.23294e-06
REACTOME_FIBRONECTIN_MATRIX_FORMATION	0.198674	3.2791e-06
REACTOME_SYNTHESIS_OF_ACTIVE_UBIQUITIN:_ROLES_OF_E1_AND_E2_ENZYMES	0.198653	3.28687e-06
FRASOR_RESPONSE_TO_ESTRADIOL_DN	0.198416	3.37853e-06
PID_CIRCADIAN_PATHWAY	0.1983	3.4241e-06
MIKKELSEN_IPS_LCP_WITH_H3K4ME3	0.198226	3.45334e-06
PID_INSULIN_GLUCOSE_PATHWAY	0.198177	3.47334e-06
STEIN_ESTROGEN_RESPONSE_NOT_VIA_ESRRA	0.198023	3.53559e-06
REACTOME_GAB1_SIGNALOSOME	0.197882	3.59337e-06
REACTOME_ACTIVATION_OF_NF_KAPPAB_IN_B_CELLS	0.197844	3.60954e-06
CHOW_RASSF1_TARGETS_DN	0.197812	3.62292e-06
HOEGERKORP_CD44_TARGETS_DIRECT_UP	0.19755	3.73392e-06
CROONQUIST_STROMAL_STIMULATION_DN	0.197255	3.86292e-06
ISSAEVA_MLL2_TARGETS	0.197099	3.93305e-06
GENTILE_UV_RESPONSE_CLUSTER_D7	0.197073	3.94482e-06
ALONSO_METASTASIS_EMT_DN	0.197016	3.97051e-06
MALIK_REPRESSED_BY_ESTROGEN	0.196837	4.05287e-06
BUCKANOVICH_T_LYMPHOCYTE_HOMING_ON_TUMOR_UP	0.196791	4.07466e-06
SMID_BREAST_CANCER_NORMAL_LIKE_DN	0.196759	4.08951e-06
BREUHAHN_GROWTH_FACTOR_SIGNALING_IN_LIVER_CANCER	0.196732	4.10227e-06
GAJATE_RESPONSE_TO_TRABECTEDIN_UP	0.196508	4.20902e-06
KIM_WT1_TARGETS_8HR_UP	0.196474	4.2253e-06
REACTOME_NUCLEAR_PORE_COMPLEX_NPC_DISASSEMBLY	0.196444	4.24019e-06
REACTOME_TICAM1_RIP1_MEDIATED_IKK_COMPLEX_RECRUITMENT	0.196435	4.24438e-06
REACTOME_PROCESSIVE_SYNTHESIS_ON_THE_C_STRAND_OF_THE_TELOMERE	0.19642	4.2516e-06
REACTOME_SCAVENGING_OF_HEME_FROM_PLASMA	0.196106	4.4071e-06
DELACROIX_RARG_BOUND_MEF	0.196106	4.40746e-06
CERIBELLI_GENES_INACTIVE_AND_BOUND_BY_NFY	0.196096	4.41234e-06
DASU_IL6_SIGNALING_SCAR_UP	0.196001	4.46082e-06
CLASPER_LYMPHATIC_VESSELS_DURING_METASTASIS_UP	0.19599	4.46638e-06
RORIE_TARGETS_OF_EWSR1_FLI1_FUSION_UP	0.19597	4.47654e-06
REACTOME_TYPE_I_HEMIDESMOSOME_ASSEMBLY	0.195946	4.48889e-06
REACTOME_N_GLYCAN_ANTENNAE_ELONGATION_IN_THE_MEDIAL_TRANS_GOLGI	0.195861	4.53257e-06
WONG_ENDMETRIUM_CANCER_UP	0.195796	4.56611e-06
BYSTRYKH_HEMATOPOIESIS_STEM_CELL_FLI1	0.195693	4.62028e-06
VILIMAS_NOTCH1_TARGETS_UP	0.195612	4.66325e-06
ZWANG_EGF_PERSISTENTLY_DN	0.195468	4.7406e-06
TOMLINS_METASTASIS_UP	0.195429	4.76188e-06
REACTOME_INTEGRIN_CELL_SURFACE_INTERACTIONS	0.195369	4.79413e-06
MENSE_HYPOXIA_UP	0.195248	4.86103e-06
OUELLET_OVARIAN_CANCER_INVASIVE_VS_LMP_UP	0.19498	5.01146e-06
REACTOME_ELASTIC_FIBRE_FORMATION	0.194927	5.04159e-06
REACTOME_ERKS_ARE_INACTIVATED	0.194916	5.04818e-06
REACTOME_NUCLEAR_ENVELOPE_BREAKDOWN	0.194895	5.06027e-06
HOFFMAN_CLOCK_TARGETS_DN	0.194782	5.12547e-06
REACTOME_INLB_MEDIATED_ENTRY_OF_LISTERIA_MONOCYTOGENES_INTO_HOST_CELL	0.194493	5.29666e-06
KORKOLA_YOLK_SAC_TUMOR_UP	0.194274	5.42962e-06
PID_SYNDECAN_2_PATHWAY	0.194178	5.48914e-06
WANG_CISPLATIN_RESPONSE_AND_XPC_DN	0.193995	5.6041e-06
KEGG_APOPTOSIS	0.193791	5.73484e-06
MARKEY_RB1_CHRONIC_LOF_DN	0.193672	5.81265e-06
COATES_MACROPHAGE_M1_VS_M2_UP	0.193663	5.81843e-06
VANHARANTA_UTERINE_FIBROID_UP	0.193597	5.86206e-06
GOTZMANN_EPITHELIAL_TO_MESENCHYMAL_TRANSITION_UP	0.193594	5.86398e-06
REACTOME_CLASS_I_MHC_MEDIATED_ANTIGEN_PROCESSING_PRESENTATION	0.193495	5.92997e-06
PETROVA_ENDOTHELIUM_LYMPHATIC_VS_BLOOD_DN	0.193484	5.93724e-06
PID_CD40_PATHWAY	0.193469	5.94728e-06
LEE_AGING_NEOCORTEX_DN	0.193425	5.97683e-06
KANNAN_TP53_TARGETS_DN	0.193379	6.0083e-06
AMIT_EGF_RESPONSE_120_HELA	0.193264	6.08692e-06
IWANAGA_E2F1_TARGETS_INDUCED_BY_SERUM	0.193169	6.15193e-06
GROSS_HYPOXIA_VIA_ELK3_ONLY_DN	0.193158	6.15981e-06
PID_IL2_STAT5_PATHWAY	0.193087	6.20927e-06
KOBAYASHI_EGFR_SIGNALING_6HR_UP	0.192831	6.39079e-06
REACTOME_NEF_MEDIATES_DOWN_MODULATION_OF_CELL_SURFACE_RECEPTORS_BY_RECRUITING_THEM_TO_CLATHRIN_ADAPTERS	0.192799	6.41394e-06
KLEIN_TARGETS_OF_BCR_ABL1_FUSION	0.19271	6.47821e-06
BIOCARTA_EPHA4_PATHWAY	0.192677	6.5023e-06
MARSON_FOXP3_TARGETS_STIMULATED_UP	0.192673	6.5052e-06
REACTOME_INTERFERON_ALPHA_BETA_SIGNALING	0.192615	6.54764e-06
PID_ECADHERIN_KERATINOCYTE_PATHWAY	0.192597	6.56109e-06
REACTOME_TRAF3_DEPENDENT_IRF_ACTIVATION_PATHWAY	0.192447	6.67248e-06
YANG_BCL3_TARGETS_UP	0.192342	6.75162e-06
XU_HGF_TARGETS_INDUCED_BY_AKT1_6HR	0.192278	6.80042e-06
PID_GMCSF_PATHWAY	0.192244	6.82674e-06
REACTOME_CD28_DEPENDENT_VAV1_PATHWAY	0.192169	6.884e-06
REACTOME_SIGNALING_BY_ERBB4	0.192105	6.93349e-06
FISCHER_DIRECT_P53_TARGETS_META_ANALYSIS	0.191976	7.03454e-06
FULCHER_INFLAMMATORY_RESPONSE_LECTIN_VS_LPS_DN	0.191928	7.07233e-06
KEGG_RIG_I_LIKE_RECEPTOR_SIGNALING_PATHWAY	0.191716	7.24238e-06
REACTOME_METABOLISM_OF_RNA	0.191689	7.26448e-06
WU_HBX_TARGETS_3_DN	0.191637	7.30702e-06
REACTOME_REGULATION_OF_TP53_ACTIVITY	0.191578	7.35516e-06
REACTOME_TNFR1_MEDIATED_CERAMIDE_PRODUCTION	0.191205	7.6678e-06
CORRADETTI_MTOR_PATHWAY_REGULATORS_DN	0.191161	7.70532e-06
REACTOME_INTRINSIC_PATHWAY_FOR_APOPTOSIS	0.191143	7.72089e-06
REACTOME_ATTACHMENT_OF_GPI_ANCHOR_TO_UPAR	0.191131	7.73185e-06
PHONG_TNF_TARGETS_UP	0.191094	7.76387e-06
BIOCARTA_HER2_PATHWAY	0.191092	7.76556e-06
REACTOME_G2_M_DNA_DAMAGE_CHECKPOINT	0.191019	7.82876e-06
ZHAN_MULTIPLE_MYELOMA_MF_UP	0.190956	7.88401e-06
GAUSSMANN_MLL_AF4_FUSION_TARGETS_G_UP	0.190927	7.90935e-06
STEIN_ESR1_TARGETS	0.190798	8.02399e-06
REACTOME_SIGNALING_BY_MET	0.190527	8.26948e-06
KEGG_AMINO_SUGAR_AND_NUCLEOTIDE_SUGAR_METABOLISM	0.190091	8.67967e-06
REACTOME_BMAL1:CLOCK_NPAS2_ACTIVATES_CIRCADIAN_GENE_EXPRESSION	0.189764	9.00012e-06
SENESE_HDAC1_AND_HDAC2_TARGETS_UP	0.189755	9.00869e-06
GUTIERREZ_CHRONIC_LYMPHOCYTIC_LEUKEMIA_UP	0.189742	9.02205e-06
GHANDHI_DIRECT_IRRADIATION_UP	0.189662	9.10231e-06
KEGG_GLYCOSPHINGOLIPID_BIOSYNTHESIS_LACTO_AND_NEOLACTO_SERIES	0.189624	9.14043e-06
REACTOME_CELLULAR_RESPONSES_TO_STRESS	0.189575	9.19051e-06
HOLLEMAN_PREDNISOLONE_RESISTANCE_B_ALL_UP	0.18925	9.52664e-06
REACTOME_GLOBAL_GENOME_NUCLEOTIDE_EXCISION_REPAIR_GG_NER	0.189238	9.53845e-06
REACTOME_REGULATION_OF_APOPTOSIS	0.189113	9.67136e-06
HASLINGER_B_CLL_WITH_MUTATED_VH_GENES	0.189039	9.75037e-06
MCBRYAN_PUBERTAL_BREAST_3_4WK_DN	0.1889	9.90143e-06
SCHUHMACHER_MYC_TARGETS_DN	0.18881	1.00002e-05
GNATENKO_PLATELET_SIGNATURE	0.188605	1.02283e-05
TAKEDA_TARGETS_OF_NUP98_HOXA9_FUSION_3D_UP	0.18855	1.02905e-05
HERNANDEZ_ABERRANT_MITOSIS_BY_DOCETACEL_2NM_UP	0.188461	1.03916e-05
PEDERSEN_METASTASIS_BY_ERBB2_ISOFORM_3	0.188382	1.04824e-05
WIERENGA_STAT5A_TARGETS_GROUP2	0.188377	1.04879e-05
REACTOME_REGULATION_OF_HSF1_MEDIATED_HEAT_SHOCK_RESPONSE	0.188376	1.0489e-05
REACTOME_SULFIDE_OXIDATION_TO_SULFATE	0.18832	1.05544e-05
KORKOLA_EMBRYONIC_CARCINOMA_VS_SEMINOMA_UP	0.188283	1.05974e-05
SHEPARD_CRUSH_AND_BURN_MUTANT_DN	0.188248	1.06384e-05
REACTOME_SIGNALLING_TO_RAS	0.188209	1.06835e-05
CHIANG_LIVER_CANCER_SUBCLASS_INTERFERON_UP	0.187996	1.09366e-05
KIM_WT1_TARGETS_UP	0.187879	1.10779e-05
ROPERO_HDAC2_TARGETS	0.187729	1.12617e-05
REACTOME_DEGRADATION_OF_AXIN	0.187695	1.13035e-05
PID_INTEGRIN4_PATHWAY	0.187625	1.13904e-05
PID_CXCR4_PATHWAY	0.187611	1.14078e-05
REACTOME_AURKA_ACTIVATION_BY_TPX2	0.18749	1.15594e-05
MATZUK_EARLY_ANTRAL_FOLLICLE	0.187318	1.17794e-05
MAGRANGEAS_MULTIPLE_MYELOMA_IGLL_VS_IGLK_UP	0.187285	1.18219e-05
BRACHAT_RESPONSE_TO_METHOTREXATE_UP	0.187247	1.18708e-05
LY_AGING_OLD_UP	0.18722	1.19067e-05
REACTOME_TRANSPORT_OF_FATTY_ACIDS	0.18712	1.20368e-05
GUILLAUMOND_KLF10_TARGETS_UP	0.186876	1.23623e-05
REACTOME_INTERLEUKIN_RECEPTOR_SHC_SIGNALING	0.186727	1.25644e-05
DUAN_PRDM5_TARGETS	0.186563	1.27908e-05
BIOCARTA_NO2IL12_PATHWAY	0.186459	1.29369e-05
REACTOME_VITAMIN_C_ASCORBATE_METABOLISM	0.18639	1.30342e-05
VALK_AML_WITH_CEBPA	0.186376	1.30533e-05
KEGG_ECM_RECEPTOR_INTERACTION	0.186306	1.31537e-05
HELLEBREKERS_SILENCED_DURING_TUMOR_ANGIOGENESIS	0.186293	1.31716e-05
BIOCARTA_IL4_PATHWAY	0.186109	1.34387e-05
SCHEIDEREIT_IKK_INTERACTING_PROTEINS	0.185885	1.37686e-05
RUTELLA_RESPONSE_TO_HGF_DN	0.185879	1.37781e-05
TRAYNOR_RETT_SYNDROM_UP	0.185845	1.38281e-05
BASSO_B_LYMPHOCYTE_NETWORK	0.185786	1.39174e-05
XU_RESPONSE_TO_TRETINOIN_UP	0.185661	1.41075e-05
HUMMERICH_MALIGNANT_SKIN_TUMOR_UP	0.185368	1.45622e-05
MULLIGHAN_NPM1_MUTATED_SIGNATURE_2_DN	0.185318	1.46417e-05
FIGUEROA_AML_METHYLATION_CLUSTER_5_UP	0.185284	1.46957e-05
KANG_FLUOROURACIL_RESISTANCE_UP	0.185266	1.47239e-05
MARTIN_VIRAL_GPCR_SIGNALING_DN	0.185172	1.48745e-05
REACTOME_AMINO_ACID_TRANSPORT_ACROSS_THE_PLASMA_MEMBRANE	0.185161	1.48914e-05
REACTOME_EPH_EPHRIN_SIGNALING	0.185013	1.51324e-05
HERNANDEZ_ABERRANT_MITOSIS_BY_DOCETACEL_2NM_DN	0.18495	1.52357e-05
REACTOME_LISTERIA_MONOCYTOGENES_ENTRY_INTO_HOST_CELLS	0.184905	1.53094e-05
TERAO_AOX4_TARGETS_SKIN_UP	0.184827	1.54394e-05
REACTOME_GP1B_IX_V_ACTIVATION_SIGNALLING	0.184796	1.54899e-05
REACTOME_MAP2K_AND_MAPK_ACTIVATION	0.184724	1.56108e-05
REACTOME_REGULATION_OF_PTEN_STABILITY_AND_ACTIVITY	0.184576	1.58621e-05
REACTOME_DISEASES_OF_GLYCOSYLATION	0.184571	1.58707e-05
REACTOME_CELLULAR_RESPONSE_TO_HYPOXIA	0.184565	1.58817e-05
SMID_BREAST_CANCER_ERBB2_UP	0.184544	1.59171e-05
FLECHNER_PBL_KIDNEY_TRANSPLANT_OK_VS_DONOR_DN	0.184524	1.59517e-05
REACTOME_DEATH_RECEPTOR_SIGNALLING	0.184444	1.60893e-05
SIG_CD40PATHWAYMAP	0.184252	1.64255e-05
BIOCARTA_NKCELLS_PATHWAY	0.18413	1.66422e-05
REACTOME_ACTIVATED_NTRK2_SIGNALS_THROUGH_FYN	0.183974	1.69237e-05
BIOCARTA_IL12_PATHWAY	0.183969	1.69321e-05
REACTOME_SUMOYLATION_OF_TRANSCRIPTION_FACTORS	0.183966	1.69374e-05
PEDERSEN_METASTASIS_BY_ERBB2_ISOFORM_1	0.183919	1.70242e-05
REACTOME_CTLA4_INHIBITORY_SIGNALING	0.183694	1.74407e-05
ONO_AML1_TARGETS_DN	0.183677	1.74717e-05
JU_AGING_TERC_TARGETS_DN	0.183654	1.75144e-05
REACTOME_TOLL_LIKE_RECEPTOR_9_TLR9_CASCADE	0.183622	1.75756e-05
FAELT_B_CLL_WITH_VH_REARRANGEMENTS_UP	0.183437	1.79276e-05
ELLWOOD_MYC_TARGETS_UP	0.183246	1.82972e-05
ROETH_TERT_TARGETS_UP	0.183244	1.83009e-05
PID_AJDISS_2PATHWAY	0.183054	1.86768e-05
REACTOME_ZINC_EFFLUX_AND_COMPARTMENTALIZATION_BY_THE_SLC30_FAMILY	0.183007	1.87709e-05
HSIAO_HOUSEKEEPING_GENES	0.182686	1.94257e-05
NAKAMURA_TUMOR_ZONE_PERIPHERAL_VS_CENTRAL_DN	0.182651	1.9498e-05
ONO_FOXP3_TARGETS_DN	0.18265	1.95007e-05
MORI_MATURE_B_LYMPHOCYTE_DN	0.182305	2.02304e-05
REACTOME_PURINE_CATABOLISM	0.181972	2.09601e-05
REACTOME_FORMATION_OF_INCISION_COMPLEX_IN_GG_NER	0.181965	2.09746e-05
REACTOME_GAMMA_CARBOXYLATION_HYPUSINE_FORMATION_AND_ARYLSULFATASE_ACTIVATION	0.181957	2.09933e-05
SESTO_RESPONSE_TO_UV_C3	0.181951	2.10069e-05
BURTON_ADIPOGENESIS_7	0.181862	2.1206e-05
GAZDA_DIAMOND_BLACKFAN_ANEMIA_ERYTHROID_UP	0.181838	2.12599e-05
REACTOME_RUNX1_REGULATES_TRANSCRIPTION_OF_GENES_INVOLVED_IN_DIFFERENTIATION_OF_KERATINOCYTES	0.181765	2.14257e-05
DOANE_BREAST_CANCER_ESR1_DN	0.181683	2.16132e-05
FOSTER_TOLERANT_MACROPHAGE_DN	0.181409	2.2249e-05
PID_IL4_2PATHWAY	0.181325	2.24479e-05
WANG_TUMOR_INVASIVENESS_UP	0.181319	2.24628e-05
REACTOME_TRNA_PROCESSING_IN_THE_NUCLEUS	0.181175	2.28071e-05
REACTOME_SIGNALING_BY_ERYTHROPOIETIN	0.181104	2.29784e-05
HAHTOLA_CTCL_CUTANEOUS	0.181018	2.31883e-05
GAUSSMANN_MLL_AF4_FUSION_TARGETS_E_UP	0.180961	2.33303e-05
ANDERSEN_CHOLANGIOCARCINOMA_CLASS1	0.180712	2.39497e-05
SARTIPY_BLUNTED_BY_INSULIN_RESISTANCE_UP	0.180618	2.41895e-05
ZHENG_GLIOBLASTOMA_PLASTICITY_UP	0.18045	2.46208e-05
RADMACHER_AML_PROGNOSIS	0.180347	2.48899e-05
RICKMAN_TUMOR_DIFFERENTIATED_WELL_VS_MODERATELY_DN	0.180317	2.4968e-05
WALLACE_PROSTATE_CANCER_RACE_UP	0.180238	2.5178e-05
REACTOME_ECM_PROTEOGLYCANS	0.18012	2.54923e-05
TERAO_AOX4_TARGETS_HG_DN	0.179967	2.59048e-05
JIANG_VHL_TARGETS	0.179692	2.66657e-05
KEGG_LEUKOCYTE_TRANSENDOTHELIAL_MIGRATION	0.179607	2.6903e-05
REACTOME_ADHERENS_JUNCTIONS_INTERACTIONS	0.179578	2.69856e-05
REACTOME_CASPASE_ACTIVATION_VIA_DEPENDENCE_RECEPTORS_IN_THE_ABSENCE_OF_LIGAND	0.179545	2.70808e-05
SERVITJA_LIVER_HNF1A_TARGETS_DN	0.179503	2.71998e-05
SMID_BREAST_CANCER_RELAPSE_IN_BONE_UP	0.179497	2.7215e-05
PID_TCR_PATHWAY	0.179228	2.79955e-05
MOSERLE_IFNA_RESPONSE	0.179189	2.81088e-05
REACTOME_BUTYROPHILIN_BTN_FAMILY_INTERACTIONS	0.179054	2.85097e-05
HOLLERN_MICROACINAR_BREAST_TUMOR_DN	0.179007	2.86486e-05
SANSOM_APC_TARGETS_DN	0.178839	2.91572e-05
PID_ERBB_NETWORK_PATHWAY	0.178835	2.91677e-05
BENNETT_SYSTEMIC_LUPUS_ERYTHEMATOSUS	0.178692	2.96065e-05
MARSON_FOXP3_CORE_DIRECT_TARGETS	0.178621	2.9827e-05
GRAESSMANN_APOPTOSIS_BY_DOXORUBICIN_UP	0.178586	2.9936e-05
JAZAERI_BREAST_CANCER_BRCA1_VS_BRCA2_UP	0.178559	3.00224e-05
ALCALAY_AML_BY_NPM1_LOCALIZATION_DN	0.178434	3.04164e-05
SANSOM_APC_TARGETS_REQUIRE_MYC	0.178352	3.06772e-05
FLOTHO_PEDIATRIC_ALL_THERAPY_RESPONSE_DN	0.17831	3.08097e-05
TAKEDA_TARGETS_OF_NUP98_HOXA9_FUSION_8D_UP	0.178211	3.11286e-05
LE_NEURONAL_DIFFERENTIATION_DN	0.178181	3.12265e-05
REACTOME_TRANSCRIPTIONAL_REGULATION_BY_RUNX2	0.178018	3.17611e-05
SU_THYMUS	0.177768	3.25989e-05
KRISHNAN_FURIN_TARGETS_UP	0.177705	3.28098e-05
MEINHOLD_OVARIAN_CANCER_LOW_GRADE_DN	0.17753	3.3413e-05
MALONEY_RESPONSE_TO_17AAG_UP	0.17743	3.37595e-05
FUJIWARA_PARK2_IN_LIVER_CANCER_DN	0.177281	3.42869e-05
REACTOME_DEFECTIVE_B4GALT7_CAUSES_EDS_PROGEROID_TYPE	0.177237	3.44445e-05
NUTT_GBM_VS_AO_GLIOMA_UP	0.177231	3.44657e-05
GAZDA_DIAMOND_BLACKFAN_ANEMIA_ERYTHROID_DN	0.177116	3.4877e-05
REACTOME_INTERACTIONS_OF_VPR_WITH_HOST_CELLULAR_PROTEINS	0.177085	3.49891e-05
XU_HGF_TARGETS_INDUCED_BY_AKT1_48HR_DN	0.176888	3.57092e-05
REACTOME_REGULATION_OF_IFNA_SIGNALING	0.176825	3.59424e-05
HAN_JNK_SINGALING_DN	0.176508	3.71379e-05
PID_AURORA_B_PATHWAY	0.176495	3.71891e-05
DUTERTRE_ESTRADIOL_RESPONSE_6HR_UP	0.176415	3.7496e-05
REACTOME_DEUBIQUITINATION	0.176381	3.76283e-05
REACTOME_NRCAM_INTERACTIONS	0.176356	3.77262e-05
PID_ERA_GENOMIC_PATHWAY	0.176204	3.83187e-05
REACTOME_CYTOSOLIC_IRON_SULFUR_CLUSTER_ASSEMBLY	0.176119	3.86555e-05
REACTOME_DEFECTIVE_CHST6_CAUSES_MCDC1	0.176075	3.88333e-05
SEITZ_NEOPLASTIC_TRANSFORMATION_BY_8P_DELETION_UP	0.176023	3.90421e-05
REACTOME_DEFECTIVE_CHST3_CAUSES_SEDCJD	0.175995	3.91543e-05
NUYTTEN_EZH2_TARGETS_UP	0.175913	3.94847e-05
REACTOME_G0_AND_EARLY_G1	0.175895	3.95573e-05
MASSARWEH_TAMOXIFEN_RESISTANCE_DN	0.175891	3.95751e-05
KORKOLA_CORRELATED_WITH_POU5F1	0.175781	4.00251e-05
DIRMEIER_LMP1_RESPONSE_EARLY	0.175467	4.13366e-05
PID_BARD1_PATHWAY	0.175452	4.13984e-05
BIOCARTA_BARD1_PATHWAY	0.175444	4.1432e-05
BROCKE_APOPTOSIS_REVERSED_BY_IL6	0.175439	4.14558e-05
HE_PTEN_TARGETS_DN	0.175362	4.17807e-05
DACOSTA_UV_RESPONSE_VIA_ERCC3_UP	0.175144	4.27257e-05
REACTOME_DEFECTIVE_B4GALT1_CAUSES_B4GALT1_CDG_CDG_2D	0.17512	4.28323e-05
DAZARD_RESPONSE_TO_UV_NHEK_UP	0.175118	4.28421e-05
LEE_TARGETS_OF_PTCH1_AND_SUFU_UP	0.174922	4.37076e-05
REACTOME_DEFECTIVE_CHSY1_CAUSES_TPBS	0.174758	4.44471e-05
HUMMERICH_SKIN_CANCER_PROGRESSION_DN	0.174543	4.54349e-05
LIU_TARGETS_OF_VMYB_VS_CMYB_UP	0.174462	4.58099e-05
REACTOME_REGULATION_OF_MITOTIC_CELL_CYCLE	0.174389	4.61538e-05
PETRETTO_CARDIAC_HYPERTROPHY	0.174362	4.62804e-05
REACTOME_DEGRADATION_OF_DVL	0.174333	4.64157e-05
KAYO_AGING_MUSCLE_DN	0.174274	4.66971e-05
PID_FCER1_PATHWAY	0.17419	4.70957e-05
MIKKELSEN_IPS_ICP_WITH_H3K4ME3_AND_H327ME3	0.174141	4.73335e-05
REACTOME_KERATAN_SULFATE_DEGRADATION	0.17404	4.78215e-05
ABRAHAM_ALPC_VS_MULTIPLE_MYELOMA_UP	0.173953	4.82477e-05
PID_RETINOIC_ACID_PATHWAY	0.173891	4.85539e-05
PID_IL6_7_PATHWAY	0.173757	4.92204e-05
ROETH_TERT_TARGETS_DN	0.173466	5.06929e-05
REACTOME_SUMOYLATION_OF_SUMOYLATION_PROTEINS	0.173421	5.09236e-05
ABRAMSON_INTERACT_WITH_AIRE	0.173324	5.14298e-05
CHEN_ETV5_TARGETS_SERTOLI	0.173263	5.17471e-05
REACTOME_TRANSPORT_OF_THE_SLBP_DEPENDANT_MATURE_MRNA	0.173218	5.19845e-05
MATZUK_LUTEAL_GENES	0.17313	5.2451e-05
VANTVEER_BREAST_CANCER_METASTASIS_DN	0.173087	5.26792e-05
TAKEDA_TARGETS_OF_NUP98_HOXA9_FUSION_6HR_DN	0.173041	5.29223e-05
HOLLEMAN_ASPARAGINASE_RESISTANCE_B_ALL_DN	0.172881	5.37876e-05
DORN_ADENOVIRUS_INFECTION_12HR_DN	0.172878	5.38011e-05
PUIFFE_INVASION_INHIBITED_BY_ASCITES_UP	0.172869	5.38552e-05
SYED_ESTRADIOL_RESPONSE	0.172798	5.42425e-05
REACTOME_CLASS_A_1_RHODOPSIN_LIKE_RECEPTORS	0.172784	5.43166e-05
REACTOME_P75NTR_RECRUITS_SIGNALLING_COMPLEXES	0.172627	5.51859e-05
BENPORATH_ES_1	0.172589	5.53968e-05
LINDGREN_BLADDER_CANCER_HIGH_RECURRENCE	0.172458	5.61323e-05
QUINTENS_EMBRYONIC_BRAIN_RESPONSE_TO_IR	0.172386	5.65439e-05
YAO_TEMPORAL_RESPONSE_TO_PROGESTERONE_CLUSTER_5	0.172299	5.70393e-05
PID_AVB3_OPN_PATHWAY	0.172219	5.75027e-05
REACTOME_PI5P_REGULATES_TP53_ACETYLATION	0.172152	5.78934e-05
IYENGAR_RESPONSE_TO_ADIPOCYTE_FACTORS	0.172138	5.79767e-05
PETROVA_PROX1_TARGETS_UP	0.172106	5.81638e-05
SHETH_LIVER_CANCER_VS_TXNIP_LOSS_PAM3	0.172082	5.83019e-05
DACOSTA_UV_RESPONSE_VIA_ERCC3_COMMON_UP	0.17203	5.86101e-05
SPIRA_SMOKERS_LUNG_CANCER_UP	0.171996	5.88101e-05
AUJLA_IL22_AND_IL17A_SIGNALING	0.171972	5.89485e-05
REACTOME_NECTIN_NECL_TRANS_HETERODIMERIZATION	0.171897	5.93952e-05
REACTOME_GAP_JUNCTION_TRAFFICKING_AND_REGULATION	0.171832	5.97857e-05
DOUGLAS_BMI1_TARGETS_UP	0.171743	6.03257e-05
SABATES_COLORECTAL_ADENOMA_SIZE_UP	0.17162	6.10757e-05
REACTOME_GDP_FUCOSE_BIOSYNTHESIS	0.171586	6.1283e-05
REACTOME_NEUROTOXICITY_OF_CLOSTRIDIUM_TOXINS	0.171568	6.13909e-05
REACTOME_CDK_MEDIATED_PHOSPHORYLATION_AND_REMOVAL_OF_CDC6	0.171424	6.22888e-05
PASTURAL_RIZ1_TARGETS_DN	0.171294	6.31019e-05
LUI_TARGETS_OF_PAX8_PPARG_FUSION	0.171241	6.34368e-05
REACTOME_SIGNALING_BY_RHO_GTPASES	0.170999	6.49921e-05
LEIN_MEDULLA_MARKERS	0.170882	6.57589e-05
REACTOME_NUCLEOTIDE_EXCISION_REPAIR	0.170871	6.58319e-05
ZHOU_INFLAMMATORY_RESPONSE_LPS_UP	0.170865	6.58691e-05
YU_MYC_TARGETS_DN	0.170804	6.62756e-05
REACTOME_DAP12_INTERACTIONS	0.170703	6.69476e-05
CHARAFE_BREAST_CANCER_LUMINAL_VS_MESENCHYMAL_DN	0.17066	6.72309e-05
BRACHAT_RESPONSE_TO_CAMPTOTHECIN_UP	0.170638	6.73788e-05
SESTO_RESPONSE_TO_UV_C8	0.170608	6.75867e-05
SPIELMAN_LYMPHOBLAST_EUROPEAN_VS_ASIAN_UP	0.170522	6.81671e-05
BIOCARTA_RAC1_PATHWAY	0.170497	6.83382e-05
REACTOME_TFAP2A_ACTS_AS_A_TRANSCRIPTIONAL_REPRESSOR_DURING_RETINOIC_ACID_INDUCED_CELL_DIFFERENTIATION	0.170468	6.85358e-05
ONGUSAHA_BRCA1_TARGETS_DN	0.170429	6.88046e-05
ONGUSAHA_BRCA1_TARGETS_UP	0.170427	6.88165e-05
REACTOME_CLASS_C_3_METABOTROPIC_GLUTAMATE_PHEROMONE_RECEPTORS	0.170398	6.9016e-05
DACOSTA_UV_RESPONSE_VIA_ERCC3_TTD_UP	0.170374	6.91831e-05
BHAT_ESR1_TARGETS_VIA_AKT1_UP	0.170353	6.93226e-05
GRAHAM_CML_QUIESCENT_VS_NORMAL_DIVIDING_UP	0.170288	6.97728e-05
PEDERSEN_METASTASIS_BY_ERBB2_ISOFORM_6	0.170226	7.02056e-05
BIOCARTA_IL2RB_PATHWAY	0.170048	7.14619e-05
BIOCARTA_SLRP_PATHWAY	0.169942	7.22189e-05
YAGI_AML_FAB_MARKERS	0.169891	7.25888e-05
TONKS_TARGETS_OF_RUNX1_RUNX1T1_FUSION_SUSTAINED_IN_GRANULOCYTE_UP	0.169805	7.32118e-05
RUTELLA_RESPONSE_TO_HGF_UP	0.169778	7.34091e-05
REACTOME_NEF_MEDIATED_CD4_DOWN_REGULATION	0.169743	7.36604e-05
REACTOME_RUNX3_REGULATES_CDKN1A_TRANSCRIPTION	0.169642	7.44047e-05
REACTOME_HOMOLOGOUS_DNA_PAIRING_AND_STRAND_EXCHANGE	0.169625	7.45302e-05
MORI_PLASMA_CELL_DN	0.169582	7.48507e-05
REACTOME_G1_S_SPECIFIC_TRANSCRIPTION	0.169428	7.59998e-05
REACTOME_MOLECULES_ASSOCIATED_WITH_ELASTIC_FIBRES	0.16915	7.81214e-05
WIERENGA_PML_INTERACTOME	0.168994	7.93365e-05
YAGI_AML_RELAPSE_PROGNOSIS	0.16895	7.96845e-05
LU_TUMOR_ANGIOGENESIS_UP	0.168854	8.04438e-05
REACTOME_P75NTR_SIGNALS_VIA_NF_KB	0.168762	8.11781e-05
REACTOME_FORMATION_OF_SENESCENCE_ASSOCIATED_HETEROCHROMATIN_FOCI_SAHF	0.168693	8.17368e-05
BIOCARTA_TNFR1_PATHWAY	0.168692	8.17426e-05
SPIELMAN_LYMPHOBLAST_EUROPEAN_VS_ASIAN_2FC_DN	0.168536	8.30141e-05
BOYLAN_MULTIPLE_MYELOMA_C_D_DN	0.168408	8.40698e-05
RASHI_RESPONSE_TO_IONIZING_RADIATION_4	0.168353	8.4524e-05
YAGI_AML_SURVIVAL	0.168345	8.45903e-05
MARTINEZ_RB1_TARGETS_DN	0.168209	8.57309e-05
XU_RESPONSE_TO_TRETINOIN_AND_NSC682994_UP	0.168189	8.5897e-05
REACTOME_DOWNSTREAM_SIGNALING_EVENTS_OF_B_CELL_RECEPTOR_BCR	0.168066	8.69479e-05
CAMPS_COLON_CANCER_COPY_NUMBER_UP	0.168046	8.71191e-05
REACTOME_ANTIVIRAL_MECHANISM_BY_IFN_STIMULATED_GENES	0.168007	8.74538e-05
BIOCARTA_PLCD_PATHWAY	0.167985	8.7641e-05
LANDEMAINE_LUNG_METASTASIS	0.167914	8.82568e-05
REACTOME_GLYCOSAMINOGLYCAN_METABOLISM	0.167842	8.88821e-05
REACTOME_MYD88_CASCADE_INITIATED_ON_PLASMA_MEMBRANE	0.167793	8.93119e-05
PUJANA_BREAST_CANCER_LIT_INT_NETWORK	0.167747	8.97166e-05
ZHOU_TNF_SIGNALING_30MIN	0.167523	9.17135e-05
BOYLAN_MULTIPLE_MYELOMA_C_CLUSTER_UP	0.167455	9.23196e-05
MATZUK_PREOVULATORY_FOLLICLE	0.167369	9.31051e-05
REACTOME_COLLAGEN_BIOSYNTHESIS_AND_MODIFYING_ENZYMES	0.167365	9.31396e-05
MATSUDA_NATURAL_KILLER_DIFFERENTIATION	0.16732	9.35549e-05
GARGALOVIC_RESPONSE_TO_OXIDIZED_PHOSPHOLIPIDS_YELLOW_DN	0.167289	9.38379e-05
PID_BETA_CATENIN_NUC_PATHWAY	0.167083	9.57519e-05
DAIRKEE_CANCER_PRONE_RESPONSE_E2	0.167063	9.59401e-05
HOEGERKORP_CD44_TARGETS_TEMPORAL_UP	0.167021	9.63358e-05
GRAESSMANN_RESPONSE_TO_MC_AND_SERUM_DEPRIVATION_UP	0.16699	9.6623e-05
TOOKER_GEMCITABINE_RESISTANCE_DN	0.166901	9.74698e-05
REACTOME_DEFECTIVE_ST3GAL3_CAUSES_MCT12_AND_EIEE15	0.166867	9.77909e-05
REACTOME_ARACHIDONATE_PRODUCTION_FROM_DAG	0.166818	9.82608e-05
KEGG_MISMATCH_REPAIR	0.166736	9.90523e-05
BANDRES_RESPONSE_TO_CARMUSTIN_WITHOUT_MGMT_48HR_DN	0.166641	9.99721e-05
GENTILE_UV_RESPONSE_CLUSTER_D1	0.166606	0.000100323
REACTOME_PTEN_REGULATION	0.166597	0.000100405
CERVERA_SDHB_TARGETS_1_DN	0.16646	0.000101755
HOLLMANN_APOPTOSIS_VIA_CD40_DN	0.16627	0.000103658
SPIELMAN_LYMPHOBLAST_EUROPEAN_VS_ASIAN_2FC_UP	0.166212	0.00010425
PLASARI_TGFB1_TARGETS_10HR_UP	0.166068	0.000105717
REACTOME_EUKARYOTIC_TRANSLATION_INITIATION	0.166039	0.000106011
FIRESTEIN_CTNNB1_PATHWAY	0.165929	0.00010716
GRANDVAUX_IFN_RESPONSE_NOT_VIA_IRF3	0.165735	0.000109196
MA_MYELOID_DIFFERENTIATION_UP	0.165698	0.000109589
KLEIN_PRIMARY_EFFUSION_LYMPHOMA_DN	0.165623	0.000110383
BIOCARTA_ERAD_PATHWAY	0.165601	0.000110618
REACTOME_G_PROTEIN_GATED_POTASSIUM_CHANNELS	0.165568	0.000110978
GROSS_HYPOXIA_VIA_ELK3_ONLY_UP	0.165386	0.000112958
FIGUEROA_AML_METHYLATION_CLUSTER_4_UP	0.165363	0.0001132
REACTOME_REGULATION_OF_MRNA_STABILITY_BY_PROTEINS_THAT_BIND_AU_RICH_ELEMENTS	0.165071	0.000116451
MARSON_BOUND_BY_FOXP3_STIMULATED	0.165017	0.000117059
REACTOME_NEF_MEDIATED_DOWNREGULATION_OF_MHC_CLASS_I_COMPLEX_CELL_SURFACE_EXPRESSION	0.164941	0.000117925
KEGG_PROTEASOME	0.164935	0.000117987
REACTOME_ACTIVATION_OF_APC_C_AND_APC_C:CDC20_MEDIATED_DEGRADATION_OF_MITOTIC_PROTEINS	0.164719	0.000120474
AZARE_NEOPLASTIC_TRANSFORMATION_BY_STAT3_DN	0.164651	0.000121276
FERRANDO_T_ALL_WITH_MLL_ENL_FUSION_UP	0.16451	0.000122935
REACTOME_NICOTINATE_METABOLISM	0.164477	0.000123324
PID_IL1_PATHWAY	0.16433	0.000125086
BEGUM_TARGETS_OF_PAX3_FOXO1_FUSION_AND_PAX3	0.164302	0.000125416
HAHTOLA_MYCOSIS_FUNGOIDES_CD4_UP	0.164284	0.000125639
PID_ATR_PATHWAY	0.164215	0.00012648
DANG_MYC_TARGETS_DN	0.164193	0.000126745
REACTOME_MET_PROMOTES_CELL_MOTILITY	0.164158	0.000127168
YIH_RESPONSE_TO_ARSENITE_C1	0.164151	0.000127259
PID_P38_MKK3_6PATHWAY	0.164149	0.000127278
AMIT_SERUM_RESPONSE_60_MCF10A	0.164052	0.000128471
HAN_SATB1_TARGETS_DN	0.163976	0.000129422
REACTOME_NOTCH2_INTRACELLULAR_DOMAIN_REGULATES_TRANSCRIPTION	0.163951	0.000129732
HILLION_HMGA1B_TARGETS	0.163897	0.000130406
AMIT_EGF_RESPONSE_60_MCF10A	0.163886	0.000130546
PID_FGF_PATHWAY	0.163822	0.000131343
REACTOME_AXON_GUIDANCE	0.163731	0.000132493
CHEMNITZ_RESPONSE_TO_PROSTAGLANDIN_E2_UP	0.163708	0.000132786
REACTOME_IKBA_VARIANT_LEADS_TO_EDA_ID	0.163349	0.000137438
PID_IL2_1PATHWAY	0.163265	0.000138543
BAKKER_FOXO3_TARGETS_DN	0.163258	0.000138644
REACTOME_RNA_POLYMERASE_II_TRANSCRIPTION_TERMINATION	0.163161	0.000139935
SHEDDEN_LUNG_CANCER_GOOD_SURVIVAL_A4	0.163087	0.000140931
WINTER_HYPOXIA_UP	0.162799	0.000144857
BIOCARTA_IL3_PATHWAY	0.16279	0.000144985
VERRECCHIA_RESPONSE_TO_TGFB1_C3	0.162744	0.00014563
HOLLEMAN_ASPARAGINASE_RESISTANCE_B_ALL_UP	0.162703	0.000146192
DACOSTA_LOW_DOSE_UV_RESPONSE_VIA_ERCC3_XPCS_DN	0.162645	0.00014701
REACTOME_JNK_C_JUN_KINASES_PHOSPHORYLATION_AND_ACTIVATION_MEDIATED_BY_ACTIVATED_HUMAN_TAK1	0.162625	0.000147289
COLIN_PILOCYTIC_ASTROCYTOMA_VS_GLIOBLASTOMA_DN	0.162623	0.000147318
BIOCARTA_BCELLSURVIVAL_PATHWAY	0.162591	0.000147758
MARIADASON_RESPONSE_TO_CURCUMIN_SULINDAC_7	0.16255	0.000148339
JEPSEN_SMRT_TARGETS	0.162537	0.000148528
WANG_TNF_TARGETS	0.162424	0.000150135
KYNG_DNA_DAMAGE_BY_GAMMA_RADIATION	0.16236	0.000151055
EBAUER_TARGETS_OF_PAX3_FOXO1_FUSION_DN	0.162322	0.000151595
REACTOME_PROCESSING_AND_ACTIVATION_OF_SUMO	0.162239	0.000152795
SCHLOSSER_SERUM_RESPONSE_UP	0.162237	0.000152825
VALK_AML_CLUSTER_13	0.16218	0.000153663
REACTOME_EXPORT_OF_VIRAL_RIBONUCLEOPROTEINS_FROM_NUCLEUS	0.162129	0.000154415
[truncated: 838 more rows]
